# Supplementary material for: Fine Particulate Matter Concentrations in Urban Chinese Cities, 2005–2016: A Systematic Review
Source: Int J Environ Res Public Health. 2017 Feb 14;14(2):191. doi: 10.3390/ijerph14020191 (PMC5334745; doi:10.3390/ijerph14020191)
Supplement: Supplementary file 1 [file ijerph-14-00191-s001.zip]

Archive with 3 entries (2 files):
- ijerph-176239-supplementary-done/
- ijerph-176239-supplementary-done/S1 Supplemental Data.xlsx
- ijerph-176239-supplementary-done/S2 Codebook.pdf
