# Supplementary material for: Fine Particulate Matter Concentrations in Urban Chinese Cities, 2005–2016: A Systematic Review
Source: Int J Environ Res Public Health. 2017 Feb 14;14(2):191. doi: 10.3390/ijerph14020191 (PMC5334745; doi:10.3390/ijerph14020191)
Supplement: Supplementary file 1 [file ijerph-14-00191-s001.zip › ijerph-176239-supplementary-done/S1 Supplemental Data.xlsx]

## Sheet: Sheet1
Author	Region	City	YearPublished	YearCollected	MonthDate	Season	PM25gm3	SD	SampleSize	Hour/Annual	Exceed35Limit	Exceed75Limit	DataCollectionMethods
CX Zhao et al.	Beijing	Beijing	2014	2013	Mar-May	Spring	89.49	1.81	92	24-hour	1	1	30 monitoring stations in the Beijing metropolitan region
CX Zhao et al.	Beijing	Beijing	2014	2013	Mar-May	Spring	76.74	2.45	92	24-hour	1	1	30 monitoring stations in the Beijing metropolitan region
CX Zhao et al.	Beijing	Beijing	2014	2013	Mar-May	Spring	95.71	3.96	92	24-hour	1	1	30 monitoring stations in the Beijing metropolitan region
CX Zhao et al.	Beijing	Beijing	2014	2012-2013	Dec-Feb	Winter	126.3	3.56	90	24-hour	1	1	30 monitoring stations in the Beijing metropolitan region
CX Zhao et al.	Beijing	Beijing	2014	2012-2013	Dec-Feb	Winter	106.2	4.08	90	24-hour	1	1	30 monitoring stations in the Beijing metropolitan region
CX Zhao et al.	Beijing	Beijing	2014	2013	Mar-May	Spring	95.35	3.07	92	24-hour	1	1	30 monitoring stations in the Beijing metropolitan region
CX Zhao et al.	Beijing	Beijing	2014	2012-2013	Dec-Feb	Winter	160.27	8.109999999999999	90	24-hour	1	1	30 monitoring stations in the Beijing metropolitan region
CX Zhao et al.	Beijing	Beijing	2014	2012-2013	Dec-Feb	Winter	148.74	5.88	90	24-hour	1	1	30 monitoring stations in the Beijing metropolitan region
CX Zhao et al.	Beijing	Beijing	2014	2012-2013	Dec-Feb	Winter	87.34	4.36	90	24-hour	1	1	30 monitoring stations in the Beijing metropolitan region
CX Zhao et al.	Beijing	Beijing	2014	2013	Mar-May	Spring	76.47	2.95	92	24-hour	1	1	30 monitoring stations in the Beijing metropolitan region
DY Yang et al.	Beijing	Beijing	2015	2012-2013	Annual	N/A	89.8	N/A	519	Annual	1	1	One background site, 3 urban sites, 4 suburban sites
H Liu et al.	Beijing	Beijing	2011	2008	6/26-9/28	Summer	52.9	42.1	86	24-hour	1	0	180 daily samples from both urban and rural site
H Liu et al.	Beijing	Beijing	2011	2008	6/26-9/28	Summer	68.9	39.8	94	24-hour	1	0	180 daily samples from both urban and rural site
J Yang et al.	Beijing	Beijing	2015	2013	Jun-Aug	Summer	84.47	52.4	92	24-hour	1	1	Sampling in a large residential area in Beijing (over 600000 inhabitants); PM2.5 samples collected using Teflon membrane filters with Partisol 2025i (Thermo Fisher Instruments Co. Ltd., USA), a low-volume air sampler; daily sampling for 23 hours
J Yang et al.	Beijing	Beijing	2015	2013	Mar-May	Spring	91.16	75.40000000000001	92	24-hour	1	1	Sampling in a large residential area in Beijing (over 600000 inhabitants); PM2.5 samples collected using Teflon membrane filters with Partisol 2025i (Thermo Fisher Instruments Co. Ltd., USA), a low-volume air sampler; daily sampling for 23 hours
J Yang et al.	Beijing	Beijing	2015	2012-2013	Dec-Feb	Winter	143.4	124.1	90	24-hour	1	1	Sampling in a large residential area in Beijing (over 600000 inhabitants); PM2.5 samples collected using Teflon membrane filters with Partisol 2025i (Thermo Fisher Instruments Co. Ltd., USA), a low-volume air sampler; daily sampling for 23 hours
J Yang et al.	Beijing	Beijing	2015	2012	Sep-Nov	Autumn	78.5	70.5	91	24-hour	1	1	Sampling in a large residential area in Beijing (over 600000 inhabitants); PM2.5 samples collected using Teflon membrane filters with Partisol 2025i (Thermo Fisher Instruments Co. Ltd., USA), a low-volume air sampler; daily sampling for 23 hours
LH Huang et al.	Beijing	Beijing	2015	2013	7/1-9/8	Summer	69	38	33	24-hour	1	0	Data from Chinese National Environmental Quality Monitoring Stations closest to study residence of interests; Stations use TEOM 1405F (Thermo Fisher Scientific Inc., MA, US) for measurements
LN Mu et al.	Beijing	Beijing	2014	2008	Jul-Aug	Summer	83	92.7	41	24-hour	1	1	One monitoring site in study area of interest; Particle mass monitor (Met One 531 AEROCET Particulate Profiler, Met One Instruments, Inc., Grant Pass, Oregon); placed on open space close to main road, 1.5m above ground; Measured four times a day (twice at 10am, twice at 4pm) every four days
MM Xu et al.	Beijing	Beijing	2013	2007	7/1-7/9	Summer	114.9	36.9	9	24-hour	1	1	Data from China Meteorlogical Data Sharing Service
MM Xu et al.	Beijing	Beijing	2013	2008	9/15-9/19	Autumn	56	13.1	5	24-hour	1	0	Data from China Meteorlogical Data Sharing Service
MM Xu et al.	Beijing	Beijing	2013	2007	8/21-8/25	Summer	62.8	11.9	5	24-hour	1	0	Data from China Meteorlogical Data Sharing Service
MM Xu et al.	Beijing	Beijing	2013	2008	4/18-4/25	Spring	86.6	32.9	8	24-hour	1	1	Data from China Meteorlogical Data Sharing Service
MM Xu et al.	Beijing	Beijing	2013	2008	1/15-1/18	Winter	182.6	34	4	24-hour	1	1	Data from China Meteorlogical Data Sharing Service
MM Xu et al.	Beijing	Beijing	2013	2008	8/16-8/29	Summer	41.8	30.5	14	24-hour	1	0	Data from China Meteorlogical Data Sharing Service
MM Xu et al.	Beijing	Beijing	2013	2007	8/15-8/20	Summer	103.2	19.8	6	24-hour	1	1	Data from China Meteorlogical Data Sharing Service
MM Xu et al.	Beijing	Beijing	2013	2008	8/6-8/15	Summer	49.8	40.4	10	24-hour	1	0	Data from China Meteorlogical Data Sharing Service
MM Xu et al.	Beijing	Beijing	2013	2008	7/4-7/11	Summer	89.3	28.2	8	24-hour	1	1	Data from China Meteorlogical Data Sharing Service
MM Xu et al.	Beijing	Beijing	2013	2008	6/20-6/26	Summer	93.5	24.9	7	24-hour	1	1	Data from China Meteorlogical Data Sharing Service
P Li et al.	Beijing	Beijing	2015	2005-2009	Mar-May	Spring	69.98	49.94	339	24-hour	1	0	Data from Institute of Atmospheric Physics, Chinese Academy of Sciences, collected from a high density area of Beijing
P Li et al.	Beijing	Beijing	2015	2005-2009	Jun-Aug	Summer	79.44	45.82	339	24-hour	1	1	Data from Institute of Atmospheric Physics, Chinese Academy of Sciences, collected from a high density area of Beijing
P Li et al.	Beijing	Beijing	2015	2005-2009	Sep-Nov	Autumn	73.18	53.04	339	24-hour	1	0	Data from Institute of Atmospheric Physics, Chinese Academy of Sciences, collected from a high density area of Beijing
P Li et al.	Beijing	Beijing	2015	2005-2009	Dec-Feb	Winter	75.9	65.31999999999999	339	24-hour	1	1	Data from Institute of Atmospheric Physics, Chinese Academy of Sciences, collected from a high density area of Beijing
Pathak et al.	Beijing	Beijing	2011	2005	6/29-8/2	Summer	68	61	35	24-hour	1	0	4 sampling sites (one in each city); four channel Thermo Andersen chemical speciation monitor (Thermo Electron Corporation, RAAS2.5-400)
PY Leung et al.	Beijing	Beijing	2014	2013	Jan-Feb	Winter	223.98	N/A	7	24-hour	1	1	Samples collected on quartz fiber filter using a high-volume sampler, with 7-8 filters per site
QY Liu et al.	Beijing	Beijing	2016	2013	1/16-1/31	Winter	205	84	12	24-hour	1	1	One site, 24-hour samples next to a major highway, 30m above the ground; air impactor monitors (Qingdao Laoying Corp, Qingdao, China) with quartz microfiber filters
QY Liu et al.	Beijing	Beijing	2014	2012	Mar-May	Spring	150	60	54	24-hour	1	1	Two sites, one near low traffic road and the other near major highways, 20m and 30m respectively above the ground; air impactor monitors (Qingdao Laoying Corp, Qingdao, China) with quartz microfiber filters
QY Liu et al.	Beijing	Beijing	2014	2012	Mar-May	Spring	120	64	54	24-hour	1	1	Two sites, one near low traffic road and the other near major highways, 20m and 30m respectively above the ground; air impactor monitors (Qingdao Laoying Corp, Qingdao, China) with quartz microfiber filters
QY Liu et al.	Beijing	Beijing	2014	2012	Mar-May	Spring	100	60	54	24-hour	1	1	Two sites, one near low traffic road and the other near major highways, 20m and 30m respectively above the ground; air impactor monitors (Qingdao Laoying Corp, Qingdao, China) with quartz microfiber filters
QY Liu et al.	Beijing	Beijing	2016	2013	1/16-1/31	Winter	93	54	4	24-hour	1	1	One site, 24-hour samples next to a major highway, 30m above the ground; air impactor monitors (Qingdao Laoying Corp, Qingdao, China) with quartz microfiber filters
QY Liu et al.	Beijing	Beijing	2014	2012	Mar-May	Spring	210	160	54	24-hour	1	1	Two sites, one near low traffic road and the other near major highways, 20m and 30m respectively above the ground; air impactor monitors (Qingdao Laoying Corp, Qingdao, China) with quartz microfiber filters
R Zhang et al.	Beijing	Beijing	2013	2009	April	Spring	126	59	30	24-hour	1	1	Daily samples for specific months listed using two collocated aerosol samplers (frmOMNI, BGI, USA) on 47mm quartz filters and Teflon filters
R Zhang et al.	Beijing	Beijing	2013	2009	October	Autumn	135	55	31	24-hour	1	1	Daily samples for specific months listed using two collocated aerosol samplers (frmOMNI, BGI, USA) on 47mm quartz filters and Teflon filters
R Zhang et al.	Beijing	Beijing	2013	2010	January	Winter	139	86	31	24-hour	1	1	Daily samples for specific months listed using two collocated aerosol samplers (frmOMNI, BGI, USA) on 47mm quartz filters and Teflon filters
R Zhang et al.	Beijing	Beijing	2013	2009	July	Summer	138	48	31	24-hour	1	1	Daily samples for specific months listed using two collocated aerosol samplers (frmOMNI, BGI, USA) on 47mm quartz filters and Teflon filters
Rich et al.	Beijing	Beijing	2015	2008	6/2-10/30	Summer	61.3	11.1	151	24-hour	1	0	Measurements taken from a mobile laboratory; method details not specified
RJ Chen et al.	Beijing	Beijing	2011	2007-2008	Annual	N/A	82	52	639	Annual	1	1	Data collected using TEOM method from monitoring stations previously existing monitoring stations
RJ Chen et al.	Beijing	Beijing	2013	2013	1/10-1/17	Winter	231	N/A	8	24-hour	1	1	Data from the Chinese Environmental Monitoring Center (publically available)
RK Li et al.	Beijing	Beijing	2015	2012-2013	Annual	N/A	88.6	N/A	365	Annual	1	1	Data from real-time air quality system of the Beijing Municipal Environmental Protection Bureau; includes 35 monitoring sites
Rohde and Muller	Beijing	Beijing	2015	2014	4/5-8/5	Summer	69.7	N/A	123	24-hour	1	0	Data from the new national Air Reporting System that includes 945 sites in 190 cities; downloaded via third-party sources due to download restrictions and lack of publically available archived observations
S Wu et al. (1)	Beijing	Beijing	2014	2010	9/3-11/8	Autumn	78.9	86.2	67	24-hour	1	1	Digital dust monitor (LD-3K; Sibata Scientific Technology Inc., Tokyo, Japan) for PM2.5 measured at 1-min intervals)
S Wu et al. (1)	Beijing	Beijing	2014	2011	4/10-6/12	Spring	60.5	59.3	63	24-hour	1	0	Digital dust monitor (LD-3K; Sibata Scientific Technology Inc., Tokyo, Japan) for PM2.5 measured at 1-min intervals)
S Wu et al. (1)	Beijing	Beijing	2014	2010	4/22-6/20	Spring	82.1	68	60	24-hour	1	1	Digital dust monitor (LD-3K; Sibata Scientific Technology Inc., Tokyo, Japan) for PM2.5 measured at 1-min intervals)
S Wu et al. (2)	Beijing	Beijing	2013	2008	May-Sep	Summer	71.3	64.59999999999999	26	24-hour	1	0	Real-time PM2.5 concentrations were measured by a Grimm Model 1.109 Portable Aerosol Spectrometer (Grimm Technologies Incorporation, Douglasville, GA, USA)
S Wu et al. (2)	Beijing	Beijing	2013	2009	Oct-Mar	Winter	78.9	72.09999999999999	22	24-hour	1	1	Real-time PM2.5 concentrations were measured by a Grimm Model 1.109 Portable Aerosol Spectrometer (Grimm Technologies Incorporation, Douglasville, GA, USA)
S. Bae et al.	Beijing	Beijing	2009	2007	6/4-6/9	Summer	146.7	66.02	5	24-hour	1	1	24-hour PM2.5 measurements for the entire study period; instrument unspecified
W Huang et al.	Beijing	Beijing	2012	2008	7/4-7/11	Summer	89.2	53.9	8	24-hour	1	1	One long-term monitoring station on the 4th floor of Peking University; TEPO Monitor (Thermo Fisher Scientific Inc., Franklin, Massachusetts) for 23 hours per day
W Huang et al.	Beijing	Beijing	2012	2007	7/1-7/9	Summer	112.5	61.3	9	24-hour	1	1	One long-term monitoring station on the 4th floor of Peking University; TEPO Monitor (Thermo Fisher Scientific Inc., Franklin, Massachusetts) for 23 hours per day
W Huang et al.	Beijing	Beijing	2012	2007	8/15-8/25	Summer	78.3	50.6	11	24-hour	1	1	One long-term monitoring station on the 4th floor of Peking University; TEPO Monitor (Thermo Fisher Scientific Inc., Franklin, Massachusetts) for 23 hours per day
W Huang et al.	Beijing	Beijing	2012	2008	8/23-8/29	Summer	64.2	39.9	7	24-hour	1	0	One long-term monitoring station on the 4th floor of Peking University; TEPO Monitor (Thermo Fisher Scientific Inc., Franklin, Massachusetts) for 23 hours per day
W Lin et al.	Beijing	Beijing	2011	2007	12/10-12/21	Winter	144.4	82.3	12	24-hour	1	1	One monitoring station inside an elementary school for 23 hours per day
W Lin et al.	Beijing	Beijing	2011	2008	9/1-9/12	Autumn	46.4	26.1	12	24-hour	1	0	One monitoring station inside an elementary school for 23 hours per day
W Lin et al.	Beijing	Beijing	2011	2007	9/10-9/20	Autumn	96	58.7	11	24-hour	1	1	One monitoring station inside an elementary school for 23 hours per day
W Lin et al.	Beijing	Beijing	2011	2008	6/16-6/27	Summer	183.4	70.09999999999999	12	24-hour	1	1	One monitoring station inside an elementary school for 23 hours per day
W Lin et al.	Beijing	Beijing	2011	2007	6/11-6/22	Summer	212	58.9	12	24-hour	1	1	One monitoring station inside an elementary school for 23 hours per day
WX Xie et al.	Beijing	Beijing	2015	2010-2012	Annual	N/A	96.2	72.8	1096	Annual	1	1	US Embassy Beijing Air Quality Monitor in Chaoyang, Beijing; Met One BAM-1020 attenuation monitor (Met One Instruments, Grant Pass, Oregon, USA)
X Dao et al.	Beijing	Beijing	2015	2013	July	Summer	146	N/A	31	24-hour	1	1	One monitoring station at China National Environmental Monitoring Center; TH-16A monitor (Wuhan Tianhong, Wuhan, China) with Teflon filters
X Du et al.	Beijing	Beijing	2010	2006-2007	Oct-Nov	Autumn	118.5	95	13	24-hour	1	1	N/A
X. Zhu et al.	Beijing	Beijing	2009	2008	Jun-Aug	Summer	98.8	46.8	92	24-hour	1	1	Changpingzhen sampling site (residential area about 10-15km away from city center), part of the Ambient Air Monitoring Network by the Beijing Environmental Monitoring Center
XF Wang et al.	Beijing	Beijing	2014	2013	1/1-2/3	Winter	171.35	91.08	34	24-hour	1	1	Data from the new national Air Reporting System that includes 945 sites in 190 cities (Available from 2013/1/1 and on)
XL Zhang et al.	Beijing	Beijing	2010	2007	Apr-Dec	N/A	81.484	N/A	275	24-Hour	1	1	12 monitoring stations from the China Environmental Monitoring Center using TEOM
XL Zhang et al.	Beijing	Beijing	2010	2007	Apr-Dec	N/A	149.341	N/A	275	24-Hour	1	1	12 monitoring stations from the China Environmental Monitoring Center using TEOM
XY Zhao et al.	Beijing	Beijing	2014	2012	June	Summer	68.9	25.2	5	24-hour	1	0	TEOM sampler at Tsinghua University, also data from Beijing Municipal Environmental Monitoring Center
Y Shang et al.	Beijing	Beijing	2013	2008	Jul-Aug	Summer	98.3	42.1	14	24-hour	1	1	One sampling site at Peking University; 24-hour samples on quartz fiber filters with a G1200 high-volume sampler (Anderson Instruments Inc., USA)
Y Shi et al.	Beijing	Beijing	2013	2013	February	Winter	71.6	N/A	20	24-hour	1	0	N/A
Y Shi et al.	Beijing	Beijing	2013	2012	November	Autumn	67.6	N/A	29	24-hour	1	0	N/A
Y Shi et al.	Beijing	Beijing	2013	2012	December	Winter	76.9	N/A	17	24-hour	1	1	N/A
Y Shi et al.	Beijing	Beijing	2013	2013	January	Winter	174.8	N/A	15	24-hour	1	1	N/A
Y Shi et al.	Beijing	Beijing	2013	2012	October	Autumn	83.2	N/A	23	24-hour	1	1	N/A
Y Sun et al.	Beijing	Beijing	2011	2009-2010	Annual	N/A	55	N/A	365	Annual	1	0	Data collection at four urban sites
YJ Liang et al.	Beijing	Beijing	2014	2008	Annual	N/A	84.74	50.31	212	Annual	1	1	Air quality monitoring site at the US Embassy, Chaoyang, Beijing
YJ Liang et al.	Beijing	Beijing	2014	2013	Annual	N/A	103.04	83.77	289	Annual	1	1	Air quality monitoring site at the US Embassy, Chaoyang, Beijing
YJ Liang et al.	Beijing	Beijing	2014	2010	Annual	N/A	104.89	76.38	320	Annual	1	1	Air quality monitoring site at the US Embassy, Chaoyang, Beijing
YJ Liang et al.	Beijing	Beijing	2014	2012	Annual	N/A	91.74	68.84999999999999	329	Annual	1	1	Air quality monitoring site at the US Embassy, Chaoyang, Beijing
YJ Liang et al.	Beijing	Beijing	2014	2011	Annual	N/A	98.3	79.65000000000001	333	Annual	1	1	Air quality monitoring site at the US Embassy, Chaoyang, Beijing
YJ Liang et al.	Beijing	Beijing	2014	2009	Annual	N/A	104.65	70.41	263	Annual	1	1	Air quality monitoring site at the US Embassy, Chaoyang, Beijing
YM Guo et al.	Beijing	Beijing	2013	2004-2008	Annual	N/A	105.1	80.90000000000001	1825	Annual	1	1	One sampling site at Peking University; 24-hour samples on quartz fiber filters with a G1200 high-volume sampler (Anderson Instruments Inc., USA)
YM Guo et al.	Beijing	Beijing	2010	2007	Annual	N/A	102.4	65.5	365	Annual	1	1	One sampling site at Peking University; 24-hour samples on quartz fiber filters with a G1200 high-volume sampler (Anderson Instruments Inc., USA)
YT Li et al.	Beijing	Beijing	2015	2013	Annual	N/A	61.8	N/A	365	Annual	1	0	Six auto-monitoring cites around different parts in the city, including both urban and rural
YT Li et al.	Beijing	Beijing	2015	2013	Annual	N/A	121.8	N/A	365	Annual	1	1	Six auto-monitoring cites around different parts in the city, including both urban and rural
YT Li et al.	Beijing	Beijing	2015	2013	Annual	N/A	58.7	N/A	365	Annual	1	0	Six auto-monitoring cites around different parts in the city, including both urban and rural
YT Li et al.	Beijing	Beijing	2015	2013	Annual	N/A	84.4	N/A	365	Annual	1	1	Six auto-monitoring cites around different parts in the city, including both urban and rural
YT Li et al.	Beijing	Beijing	2015	2013	Annual	N/A	112.1	N/A	365	Annual	1	1	Six auto-monitoring cites around different parts in the city, including both urban and rural
YT Li et al.	Beijing	Beijing	2015	2013	Annual	N/A	115.01	N/A	365	Annual	1	1	Six auto-monitoring cites around different parts in the city, including both urban and rural
ZS Wang et al. (1)	Beijing	Beijing	2015	2013	Mar-May	Spring	85.1	N/A	92	24-hour	1	1	35 automatic air monitoring stations around Beijing
ZS Wang et al. (1)	Beijing	Beijing	2015	2013	Sep-Nov	Autumn	84.9	N/A	91	24-hour	1	1	35 automatic air monitoring stations around Beijing
ZS Wang et al. (1)	Beijing	Beijing	2015	2013-2014	Dec-Feb	Winter	122.8	N/A	90	24-hour	1	1	35 automatic air monitoring stations around Beijing
ZS Wang et al. (1)	Beijing	Beijing	2015	2013	Jun-Aug	Summer	79.1	N/A	92	24-hour	1	1	35 automatic air monitoring stations around Beijing
G Liu et al.	Eastern	Hangzhou	2015	2004-2005	Annual	N/A	108.2	43.2	272	Annual	1	1	3 sampling stations in urban areas of Hangzhou; air samplers (Beijing Geological Instrument Factory) 10-20m above ground, 30m from nearest roads
HM Li et al.	Eastern	Nanjing	2015	2013	4/25-5/5	Spring	109.78	22.8	16	24-hour	1	1	Samples from a densely populated commercial area and a more distant industrial area; high-volume PM samplers (TE-6070VFC by Tisch Environmental, Inc.) on quartz microfiber filters
HM Li et al.	Eastern	Nanjing	2015	2013	4/25-5/5	Spring	123.12	28.6	16	24-hour	1	1	Samples from a densely populated commercial area and a more distant industrial area; high-volume PM samplers (TE-6070VFC by Tisch Environmental, Inc.) on quartz microfiber filters
J Hua et al.	Eastern	Shanghai	2014	2007-2012	Annual	N/A	40.88	27.66	2040	Annual	1	0	Monitoring station under China National Quality Control collected at the Shanghai Center for Urban Environmental Meterology; PM2.5 measured on tapered element oscillating microbalance
LL Xu et al.	Eastern	Fuzhou	2012	2007	Jun-Aug	Summer	23.58	N/A	92	24-hour	0	0	Two sampling sites, 200m/30m respectively from a busy road and ~20m above ground; 23 hour sampling for 5 consecutive day intervals; Medium-volume samplers (Tianhong TH-150C III, China) on quartz fiber and polypropylene filters
LL Xu et al.	Eastern	Fuzhou	2012	2007	Apr-May	Spring	49.78	N/A	61	24-hour	1	0	Two sampling sites, 200m/30m respectively from a busy road and ~20m above ground; 23 hour sampling for 5 consecutive day intervals; Medium-volume samplers (Tianhong TH-150C III, China) on quartz fiber and polypropylene filters
LL Xu et al.	Eastern	Fuzhou	2012	2007-2008	Dec-Jan	Winter	59.81	N/A	90	24-hour	1	0	Two sampling sites, 200m/30m respectively from a busy road and ~20m above ground; 23 hour sampling for 5 consecutive day intervals; Medium-volume samplers (Tianhong TH-150C III, China) on quartz fiber and polypropylene filters
LL Xu et al.	Eastern	Fuzhou	2012	2007	Sep-Nov	Autumn	44.14	N/A	91	24-hour	1	0	Two sampling sites, 200m/30m respectively from a busy road and ~20m above ground; 23 hour sampling for 5 consecutive day intervals; Medium-volume samplers (Tianhong TH-150C III, China) on quartz fiber and polypropylene filters
LP Qiao et al.	Eastern	Shanghai	2014	2011-2012	Annual	N/A	54.94	37.04	680	Annual	1	0	One monitoring site 15m above ground; online particulate monitor (FH 62 C14 series, Thermo Fisher Scientific Inc.) onto quartz filter tape
LX Yang et al.	Eastern	Jinan	2014	2008	2/3-2/26	Winter	134.51	97.40000000000001	17	24-hour	1	1	Two sampling sites 20m above ground, both in urban areas; Reference Ambient Air Sampler (Model RAAS 2.5-400, Thermo Anderson) with Teflon filters; 23.75 hour sampling resulting in 20 PM2.5 samples
M Hu et al.	Eastern	Shanghai	2015	2013	1/4-2/1	Winter	90.5	41.2	29	24-hour	1	1	N/A
MJ Xu et al.	Eastern	Shanghai	2015	2014	6/3-6/5	Summer	70.84	15.35	3	24-hour	1	0	Continuous sampling for three days near a downwind industrial site
MJ Xu et al.	Eastern	Shanghai	2015	2014	6/3-6/5	Summer	85.74	12.73	3	24-hour	1	1	Continuous sampling for three days near a downwind industrial site
Pathak et al.	Eastern	Shanghai	2011	2005	5/5-6/15	Spring	67	28	41	24-hour	1	0	4 sampling sites (one in each city); four channel Thermo Andersen chemical speciation monitor (Thermo Electron Corporation, RAAS2.5-400)
PY Leung et al.	Eastern	Xiamen	2014	2013	Jan-Feb	Winter	39.92	N/A	7	24-hour	1	0	Samples collected on quartz fiber filter using a high-volume sampler, with 7-8 filters per site
RJ Chen et al.	Eastern	Shanghai	2013	2004-2008	Annual	N/A	56	33	1827	Annual	1	0	Data from the Chinese Environmental Monitoring Center (publically available)
Rohde and Muller	Eastern	Anqing	2015	2014	4/5-8/5	Summer	57.79	N/A	123	24-hour	1	0	Data from the new national Air Reporting System that includes 945 sites in 190 cities; downloaded via third-party sources due to download restrictions and lack of publically available archived observations
Rohde and Muller	Eastern	Bengbu	2015	2014	4/5-8/5	Summer	69.72	N/A	123	24-hour	1	0	Data from the new national Air Reporting System that includes 945 sites in 190 cities; downloaded via third-party sources due to download restrictions and lack of publically available archived observations
Rohde and Muller	Eastern	Binzhou	2015	2014	4/5-8/5	Summer	70.9	N/A	123	24-hour	1	0	Data from the new national Air Reporting System that includes 945 sites in 190 cities; downloaded via third-party sources due to download restrictions and lack of publically available archived observations
Rohde and Muller	Eastern	Bozhou	2015	2014	4/5-8/5	Summer	68.59	N/A	123	24-hour	1	0	Data from the new national Air Reporting System that includes 945 sites in 190 cities; downloaded via third-party sources due to download restrictions and lack of publically available archived observations
Rohde and Muller	Eastern	Changzhou	2015	2014	4/5-8/5	Summer	65.19	N/A	123	24-hour	1	0	Data from the new national Air Reporting System that includes 945 sites in 190 cities; downloaded via third-party sources due to download restrictions and lack of publically available archived observations
Rohde and Muller	Eastern	Chaohu	2015	2014	4/5-8/5	Summer	69.71	N/A	123	24-hour	1	0	Data from the new national Air Reporting System that includes 945 sites in 190 cities; downloaded via third-party sources due to download restrictions and lack of publically available archived observations
Rohde and Muller	Eastern	Chizhou	2015	2014	4/5-8/5	Summer	52.55	N/A	123	24-hour	1	0	Data from the new national Air Reporting System that includes 945 sites in 190 cities; downloaded via third-party sources due to download restrictions and lack of publically available archived observations
Rohde and Muller	Eastern	Chuzhou	2015	2014	4/5-8/5	Summer	72.83	N/A	123	24-hour	1	0	Data from the new national Air Reporting System that includes 945 sites in 190 cities; downloaded via third-party sources due to download restrictions and lack of publically available archived observations
Rohde and Muller	Eastern	Dezhou	2015	2014	4/5-8/5	Summer	80.1	N/A	123	24-hour	1	1	Data from the new national Air Reporting System that includes 945 sites in 190 cities; downloaded via third-party sources due to download restrictions and lack of publically available archived observations
Rohde and Muller	Eastern	Dongying	2015	2014	4/5-8/5	Summer	64.13	N/A	123	24-hour	1	0	Data from the new national Air Reporting System that includes 945 sites in 190 cities; downloaded via third-party sources due to download restrictions and lack of publically available archived observations
Rohde and Muller	Eastern	Fuyang	2015	2014	4/5-8/5	Summer	67.88	N/A	123	24-hour	1	0	Data from the new national Air Reporting System that includes 945 sites in 190 cities; downloaded via third-party sources due to download restrictions and lack of publically available archived observations
Rohde and Muller	Eastern	Fuzhou	2015	2014	4/5-8/5	Summer	39.98	N/A	123	24-hour	1	0	Data from the new national Air Reporting System that includes 945 sites in 190 cities; downloaded via third-party sources due to download restrictions and lack of publically available archived observations
Rohde and Muller	Eastern	Fuzhou	2015	2014	4/5-8/5	Summer	28.93	N/A	123	24-hour	0	0	Data from the new national Air Reporting System that includes 945 sites in 190 cities; downloaded via third-party sources due to download restrictions and lack of publically available archived observations
Rohde and Muller	Eastern	Ganzhou	2015	2014	4/5-8/5	Summer	38.11	N/A	123	24-hour	1	0	Data from the new national Air Reporting System that includes 945 sites in 190 cities; downloaded via third-party sources due to download restrictions and lack of publically available archived observations
Rohde and Muller	Eastern	Hangzhou	2015	2014	4/5-8/5	Summer	47.23	N/A	123	24-hour	1	0	Data from the new national Air Reporting System that includes 945 sites in 190 cities; downloaded via third-party sources due to download restrictions and lack of publically available archived observations
Rohde and Muller	Eastern	Hefei	2015	2014	4/5-8/5	Summer	71.64	N/A	123	24-hour	1	0	Data from the new national Air Reporting System that includes 945 sites in 190 cities; downloaded via third-party sources due to download restrictions and lack of publically available archived observations
Rohde and Muller	Eastern	Heze	2015	2014	4/5-8/5	Summer	73.38	N/A	123	24-hour	1	0	Data from the new national Air Reporting System that includes 945 sites in 190 cities; downloaded via third-party sources due to download restrictions and lack of publically available archived observations
Rohde and Muller	Eastern	Huai'an	2015	2014	4/5-8/5	Summer	64.25	N/A	123	24-hour	1	0	Data from the new national Air Reporting System that includes 945 sites in 190 cities; downloaded via third-party sources due to download restrictions and lack of publically available archived observations
Rohde and Muller	Eastern	Huaibei	2015	2014	4/5-8/5	Summer	67.28	N/A	123	24-hour	1	0	Data from the new national Air Reporting System that includes 945 sites in 190 cities; downloaded via third-party sources due to download restrictions and lack of publically available archived observations
Rohde and Muller	Eastern	Huainan	2015	2014	4/5-8/5	Summer	69.47	N/A	123	24-hour	1	0	Data from the new national Air Reporting System that includes 945 sites in 190 cities; downloaded via third-party sources due to download restrictions and lack of publically available archived observations
Rohde and Muller	Eastern	Huangshan	2015	2014	4/5-8/5	Summer	44.01	N/A	123	24-hour	1	0	Data from the new national Air Reporting System that includes 945 sites in 190 cities; downloaded via third-party sources due to download restrictions and lack of publically available archived observations
Rohde and Muller	Eastern	Huzhou	2015	2014	4/5-8/5	Summer	56.19	N/A	123	24-hour	1	0	Data from the new national Air Reporting System that includes 945 sites in 190 cities; downloaded via third-party sources due to download restrictions and lack of publically available archived observations
Rohde and Muller	Eastern	Ji'an	2015	2014	4/5-8/5	Summer	44.04	N/A	123	24-hour	1	0	Data from the new national Air Reporting System that includes 945 sites in 190 cities; downloaded via third-party sources due to download restrictions and lack of publically available archived observations
Rohde and Muller	Eastern	Jiaxing	2015	2014	4/5-8/5	Summer	48.06	N/A	123	24-hour	1	0	Data from the new national Air Reporting System that includes 945 sites in 190 cities; downloaded via third-party sources due to download restrictions and lack of publically available archived observations
Rohde and Muller	Eastern	Jinan	2015	2014	4/5-8/5	Summer	75.63	N/A	123	24-hour	1	1	Data from the new national Air Reporting System that includes 945 sites in 190 cities; downloaded via third-party sources due to download restrictions and lack of publically available archived observations
Rohde and Muller	Eastern	Jingdezhen	2015	2014	4/5-8/5	Summer	41.66	N/A	123	24-hour	1	0	Data from the new national Air Reporting System that includes 945 sites in 190 cities; downloaded via third-party sources due to download restrictions and lack of publically available archived observations
Rohde and Muller	Eastern	Jinhua	2015	2014	4/5-8/5	Summer	44.59	N/A	123	24-hour	1	0	Data from the new national Air Reporting System that includes 945 sites in 190 cities; downloaded via third-party sources due to download restrictions and lack of publically available archived observations
Rohde and Muller	Eastern	Jining	2015	2014	4/5-8/5	Summer	75.17	N/A	123	24-hour	1	1	Data from the new national Air Reporting System that includes 945 sites in 190 cities; downloaded via third-party sources due to download restrictions and lack of publically available archived observations
Rohde and Muller	Eastern	Jiujiang	2015	2014	4/5-8/5	Summer	45.96	N/A	123	24-hour	1	0	Data from the new national Air Reporting System that includes 945 sites in 190 cities; downloaded via third-party sources due to download restrictions and lack of publically available archived observations
Rohde and Muller	Eastern	Laiwu	2015	2014	4/5-8/5	Summer	71.46	N/A	123	24-hour	1	0	Data from the new national Air Reporting System that includes 945 sites in 190 cities; downloaded via third-party sources due to download restrictions and lack of publically available archived observations
Rohde and Muller	Eastern	Lianyungang	2015	2014	4/5-8/5	Summer	60.01	N/A	123	24-hour	1	0	Data from the new national Air Reporting System that includes 945 sites in 190 cities; downloaded via third-party sources due to download restrictions and lack of publically available archived observations
Rohde and Muller	Eastern	Liaocheng	2015	2014	4/5-8/5	Summer	80.09	N/A	123	24-hour	1	1	Data from the new national Air Reporting System that includes 945 sites in 190 cities; downloaded via third-party sources due to download restrictions and lack of publically available archived observations
Rohde and Muller	Eastern	Linyi	2015	2014	4/5-8/5	Summer	69.61	N/A	123	24-hour	1	0	Data from the new national Air Reporting System that includes 945 sites in 190 cities; downloaded via third-party sources due to download restrictions and lack of publically available archived observations
Rohde and Muller	Eastern	Lishui	2015	2014	4/5-8/5	Summer	32.95	N/A	123	24-hour	0	0	Data from the new national Air Reporting System that includes 945 sites in 190 cities; downloaded via third-party sources due to download restrictions and lack of publically available archived observations
Rohde and Muller	Eastern	Longyan	2015	2014	4/5-8/5	Summer	34.27	N/A	123	24-hour	0	0	Data from the new national Air Reporting System that includes 945 sites in 190 cities; downloaded via third-party sources due to download restrictions and lack of publically available archived observations
Rohde and Muller	Eastern	Lu'an	2015	2014	4/5-8/5	Summer	66.25	N/A	123	24-hour	1	0	Data from the new national Air Reporting System that includes 945 sites in 190 cities; downloaded via third-party sources due to download restrictions and lack of publically available archived observations
Rohde and Muller	Eastern	Ma'anshan	2015	2014	4/5-8/5	Summer	70.03	N/A	123	24-hour	1	0	Data from the new national Air Reporting System that includes 945 sites in 190 cities; downloaded via third-party sources due to download restrictions and lack of publically available archived observations
Rohde and Muller	Eastern	Nanchang	2015	2014	4/5-8/5	Summer	42.43	N/A	123	24-hour	1	0	Data from the new national Air Reporting System that includes 945 sites in 190 cities; downloaded via third-party sources due to download restrictions and lack of publically available archived observations
Rohde and Muller	Eastern	Nanjing	2015	2014	4/5-8/5	Summer	71.66	N/A	123	24-hour	1	0	Data from the new national Air Reporting System that includes 945 sites in 190 cities; downloaded via third-party sources due to download restrictions and lack of publically available archived observations
Rohde and Muller	Eastern	Nanning	2015	2014	4/5-8/5	Summer	32.65	N/A	123	24-hour	0	0	Data from the new national Air Reporting System that includes 945 sites in 190 cities; downloaded via third-party sources due to download restrictions and lack of publically available archived observations
Rohde and Muller	Eastern	Nanping	2015	2014	4/5-8/5	Summer	33.88	N/A	123	24-hour	0	0	Data from the new national Air Reporting System that includes 945 sites in 190 cities; downloaded via third-party sources due to download restrictions and lack of publically available archived observations
Rohde and Muller	Eastern	Nantong	2015	2014	4/5-8/5	Summer	59.35	N/A	123	24-hour	1	0	Data from the new national Air Reporting System that includes 945 sites in 190 cities; downloaded via third-party sources due to download restrictions and lack of publically available archived observations
Rohde and Muller	Eastern	Ningbo	2015	2014	4/5-8/5	Summer	39.29	N/A	123	24-hour	1	0	Data from the new national Air Reporting System that includes 945 sites in 190 cities; downloaded via third-party sources due to download restrictions and lack of publically available archived observations
Rohde and Muller	Eastern	Ningde	2015	2014	4/5-8/5	Summer	28.68	N/A	123	24-hour	0	0	Data from the new national Air Reporting System that includes 945 sites in 190 cities; downloaded via third-party sources due to download restrictions and lack of publically available archived observations
Rohde and Muller	Eastern	Pingxiang	2015	2014	4/5-8/5	Summer	49.79	N/A	123	24-hour	1	0	Data from the new national Air Reporting System that includes 945 sites in 190 cities; downloaded via third-party sources due to download restrictions and lack of publically available archived observations
Rohde and Muller	Eastern	Putian	2015	2014	4/5-8/5	Summer	29.51	N/A	123	24-hour	0	0	Data from the new national Air Reporting System that includes 945 sites in 190 cities; downloaded via third-party sources due to download restrictions and lack of publically available archived observations
Rohde and Muller	Eastern	Qingdao	2015	2014	4/5-8/5	Summer	51.74	N/A	123	24-hour	1	0	Data from the new national Air Reporting System that includes 945 sites in 190 cities; downloaded via third-party sources due to download restrictions and lack of publically available archived observations
Rohde and Muller	Eastern	Quanzhou	2015	2014	4/5-8/5	Summer	30.96	N/A	123	24-hour	0	0	Data from the new national Air Reporting System that includes 945 sites in 190 cities; downloaded via third-party sources due to download restrictions and lack of publically available archived observations
Rohde and Muller	Eastern	Quzhou	2015	2014	4/5-8/5	Summer	42.44	N/A	123	24-hour	1	0	Data from the new national Air Reporting System that includes 945 sites in 190 cities; downloaded via third-party sources due to download restrictions and lack of publically available archived observations
Rohde and Muller	Eastern	Rizhao	2015	2014	4/5-8/5	Summer	56.64	N/A	123	24-hour	1	0	Data from the new national Air Reporting System that includes 945 sites in 190 cities; downloaded via third-party sources due to download restrictions and lack of publically available archived observations
Rohde and Muller	Eastern	Sanming	2015	2014	4/5-8/5	Summer	34.66	N/A	123	24-hour	0	0	Data from the new national Air Reporting System that includes 945 sites in 190 cities; downloaded via third-party sources due to download restrictions and lack of publically available archived observations
Rohde and Muller	Eastern	Shanghai	2015	2014	4/5-8/5	Summer	49.21	N/A	123	24-hour	1	0	Data from the new national Air Reporting System that includes 945 sites in 190 cities; downloaded via third-party sources due to download restrictions and lack of publically available archived observations
Rohde and Muller	Eastern	Shangrao	2015	2014	4/5-8/5	Summer	39.13	N/A	123	24-hour	1	0	Data from the new national Air Reporting System that includes 945 sites in 190 cities; downloaded via third-party sources due to download restrictions and lack of publically available archived observations
Rohde and Muller	Eastern	Shaoxing	2015	2014	4/5-8/5	Summer	46.67	N/A	123	24-hour	1	0	Data from the new national Air Reporting System that includes 945 sites in 190 cities; downloaded via third-party sources due to download restrictions and lack of publically available archived observations
Rohde and Muller	Eastern	Suqian	2015	2014	4/5-8/5	Summer	66.73	N/A	123	24-hour	1	0	Data from the new national Air Reporting System that includes 945 sites in 190 cities; downloaded via third-party sources due to download restrictions and lack of publically available archived observations
Rohde and Muller	Eastern	Suzhou	2015	2014	4/5-8/5	Summer	60.81	N/A	123	24-hour	1	0	Data from the new national Air Reporting System that includes 945 sites in 190 cities; downloaded via third-party sources due to download restrictions and lack of publically available archived observations
Rohde and Muller	Eastern	Suzhou	2015	2014	4/5-8/5	Summer	68.02	N/A	123	24-hour	1	0	Data from the new national Air Reporting System that includes 945 sites in 190 cities; downloaded via third-party sources due to download restrictions and lack of publically available archived observations
Rohde and Muller	Eastern	Tai'an	2015	2014	4/5-8/5	Summer	68.71	N/A	123	24-hour	1	0	Data from the new national Air Reporting System that includes 945 sites in 190 cities; downloaded via third-party sources due to download restrictions and lack of publically available archived observations
Rohde and Muller	Eastern	Taizhou	2015	2014	4/5-8/5	Summer	67.62	N/A	123	24-hour	1	0	Data from the new national Air Reporting System that includes 945 sites in 190 cities; downloaded via third-party sources due to download restrictions and lack of publically available archived observations
Rohde and Muller	Eastern	Taizhou	2015	2014	4/5-8/5	Summer	36.09	N/A	123	24-hour	1	0	Data from the new national Air Reporting System that includes 945 sites in 190 cities; downloaded via third-party sources due to download restrictions and lack of publically available archived observations
Rohde and Muller	Eastern	Tongling	2015	2014	4/5-8/5	Summer	63.04	N/A	123	24-hour	1	0	Data from the new national Air Reporting System that includes 945 sites in 190 cities; downloaded via third-party sources due to download restrictions and lack of publically available archived observations
Rohde and Muller	Eastern	Weifang	2015	2014	4/5-8/5	Summer	60.3	N/A	123	24-hour	1	0	Data from the new national Air Reporting System that includes 945 sites in 190 cities; downloaded via third-party sources due to download restrictions and lack of publically available archived observations
Rohde and Muller	Eastern	Weihai	2015	2014	4/5-8/5	Summer	40.63	N/A	123	24-hour	1	0	Data from the new national Air Reporting System that includes 945 sites in 190 cities; downloaded via third-party sources due to download restrictions and lack of publically available archived observations
Rohde and Muller	Eastern	Wenzhou	2015	2014	4/5-8/5	Summer	34.21	N/A	123	24-hour	0	0	Data from the new national Air Reporting System that includes 945 sites in 190 cities; downloaded via third-party sources due to download restrictions and lack of publically available archived observations
Rohde and Muller	Eastern	Wuhu	2015	2014	4/5-8/5	Summer	66.7	N/A	123	24-hour	1	0	Data from the new national Air Reporting System that includes 945 sites in 190 cities; downloaded via third-party sources due to download restrictions and lack of publically available archived observations
Rohde and Muller	Eastern	Wuxi	2015	2014	4/5-8/5	Summer	63.31	N/A	123	24-hour	1	0	Data from the new national Air Reporting System that includes 945 sites in 190 cities; downloaded via third-party sources due to download restrictions and lack of publically available archived observations
Rohde and Muller	Eastern	Xiamen	2015	2014	4/5-8/5	Summer	32.09	N/A	123	24-hour	0	0	Data from the new national Air Reporting System that includes 945 sites in 190 cities; downloaded via third-party sources due to download restrictions and lack of publically available archived observations
Rohde and Muller	Eastern	Xinyu	2015	2014	4/5-8/5	Summer	46.65	N/A	123	24-hour	1	0	Data from the new national Air Reporting System that includes 945 sites in 190 cities; downloaded via third-party sources due to download restrictions and lack of publically available archived observations
Rohde and Muller	Eastern	Xuancheng	2015	2014	4/5-8/5	Summer	57.05	N/A	123	24-hour	1	0	Data from the new national Air Reporting System that includes 945 sites in 190 cities; downloaded via third-party sources due to download restrictions and lack of publically available archived observations
Rohde and Muller	Eastern	Xuzhou	2015	2014	4/5-8/5	Summer	69.77	N/A	123	24-hour	1	0	Data from the new national Air Reporting System that includes 945 sites in 190 cities; downloaded via third-party sources due to download restrictions and lack of publically available archived observations
Rohde and Muller	Eastern	Yancheng	2015	2014	4/5-8/5	Summer	56.52	N/A	123	24-hour	1	0	Data from the new national Air Reporting System that includes 945 sites in 190 cities; downloaded via third-party sources due to download restrictions and lack of publically available archived observations
Rohde and Muller	Eastern	Yangzhou	2015	2014	4/5-8/5	Summer	69.32	N/A	123	24-hour	1	0	Data from the new national Air Reporting System that includes 945 sites in 190 cities; downloaded via third-party sources due to download restrictions and lack of publically available archived observations
Rohde and Muller	Eastern	Yantai	2015	2014	4/5-8/5	Summer	48.44	N/A	123	24-hour	1	0	Data from the new national Air Reporting System that includes 945 sites in 190 cities; downloaded via third-party sources due to download restrictions and lack of publically available archived observations
Rohde and Muller	Eastern	Yichun	2015	2014	4/5-8/5	Summer	47.06	N/A	123	24-hour	1	0	Data from the new national Air Reporting System that includes 945 sites in 190 cities; downloaded via third-party sources due to download restrictions and lack of publically available archived observations
Rohde and Muller	Eastern	Yingtan	2015	2014	4/5-8/5	Summer	39.1	N/A	123	24-hour	1	0	Data from the new national Air Reporting System that includes 945 sites in 190 cities; downloaded via third-party sources due to download restrictions and lack of publically available archived observations
Rohde and Muller	Eastern	Zaozhuang	2015	2014	4/5-8/5	Summer	78.48	N/A	123	24-hour	1	1	Data from the new national Air Reporting System that includes 945 sites in 190 cities; downloaded via third-party sources due to download restrictions and lack of publically available archived observations
Rohde and Muller	Eastern	Zhangzhou	2015	2014	4/5-8/5	Summer	32.78	N/A	123	24-hour	0	0	Data from the new national Air Reporting System that includes 945 sites in 190 cities; downloaded via third-party sources due to download restrictions and lack of publically available archived observations
Rohde and Muller	Eastern	Zhenjiang	2015	2014	4/5-8/5	Summer	70.23	N/A	123	24-hour	1	0	Data from the new national Air Reporting System that includes 945 sites in 190 cities; downloaded via third-party sources due to download restrictions and lack of publically available archived observations
Rohde and Muller	Eastern	Zhoushan	2015	2014	4/5-8/5	Summer	30.82	N/A	123	24-hour	0	0	Data from the new national Air Reporting System that includes 945 sites in 190 cities; downloaded via third-party sources due to download restrictions and lack of publically available archived observations
Rohde and Muller	Eastern	Zibo	2015	2014	4/5-8/5	Summer	73.82	N/A	123	24-hour	1	0	Data from the new national Air Reporting System that includes 945 sites in 190 cities; downloaded via third-party sources due to download restrictions and lack of publically available archived observations
WC Fu et al.	Eastern	Fuzhou	2013	2012-2015	Dec-Jan	Winter	34.83	N/A	7	24-hour	0	0	N/A
WC Fu et al.	Eastern	Fuzhou	2013	2012-2014	Dec-Jan	Winter	35.21	N/A	7	24-hour	1	0	N/A
WC Fu et al.	Eastern	Fuzhou	2013	2012-2013	Dec-Jan	Winter	33.12	N/A	7	24-hour	0	0	N/A
WF Yang et al.	Eastern	Nanjing	2010	2008	Mar-May	Spring	81.2	N/A	16	24-hour	1	1	One sampling site 18m above ground in Nanjing Environmental Monitoring Center; Samples collected once every three days, twice a week; 23-hour data collection (1pm-noon)
WF Yang et al.	Eastern	Nanjing	2010	2007-2008	Dec-Feb	Winter	152.1	N/A	24	24-hour	1	1	One sampling site 18m above ground in Nanjing Environmental Monitoring Center; Samples collected once every three days, twice a week; 23-hour data collection (1pm-noon)
WF Yang et al.	Eastern	Nanjing	2010	2007	Sep-Nov	Autumn	109.6	N/A	16	24-hour	1	1	One sampling site 18m above ground in Nanjing Environmental Monitoring Center; Samples collected once every three days, twice a week; 23-hour data collection (1pm-noon)
WF Yang et al.	Eastern	Nanjing	2010	2007	Jun-Aug	Summer	69.8	N/A	13	24-hour	1	0	One sampling site 18m above ground in Nanjing Environmental Monitoring Center; Samples collected once every three days, twice a week; 23-hour data collection (1pm-noon)
XF Wang et al.	Eastern	Fuzhou	2014	2013	1/1-2/3	Winter	41.55	17.59	34	24-hour	1	0	Data from the new national Air Reporting System that includes 945 sites in 190 cities (Available from 2013/1/1 and on)
XF Wang et al.	Eastern	Hangzhou	2014	2013	1/1-2/3	Winter	75.61	29.29	34	24-hour	1	1	Data from the new national Air Reporting System that includes 945 sites in 190 cities (Available from 2013/1/1 and on)
XF Wang et al.	Eastern	Hefei	2014	2013	1/1-2/3	Winter	83.68	30.8	34	24-hour	1	1	Data from the new national Air Reporting System that includes 945 sites in 190 cities (Available from 2013/1/1 and on)
XF Wang et al.	Eastern	Jinan	2014	2013	1/1-2/3	Winter	179.23	69.29000000000001	34	24-hour	1	1	Data from the new national Air Reporting System that includes 945 sites in 190 cities (Available from 2013/1/1 and on)
XF Wang et al.	Eastern	Nanchang	2014	2013	1/1-2/3	Winter	81.74	33.11	34	24-hour	1	1	Data from the new national Air Reporting System that includes 945 sites in 190 cities (Available from 2013/1/1 and on)
XF Wang et al.	Eastern	Nanjing	2014	2013	1/1-2/3	Winter	109.16	53.56	34	24-hour	1	1	Data from the new national Air Reporting System that includes 945 sites in 190 cities (Available from 2013/1/1 and on)
XF Wang et al.	Eastern	Shanghai	2014	2013	1/1-2/3	Winter	87.68	51.29	34	24-hour	1	1	Data from the new national Air Reporting System that includes 945 sites in 190 cities (Available from 2013/1/1 and on)
XH Yan	Eastern	Shanghai	2011	2008-2009	Annual	N/A	33.7	N/A	365	Annual	0	0	N/A
XT Yang et al.	Eastern	Shanghai	2009	2007	Annual	N/A	54	N/A	365	Annual	1	0	Monitoring sites near iron/steel industry
Y Wang et al.	Eastern	Shanghai	2006	2003-2005	Annual	N/A	94.6	N/A	154	Annual	1	1	Sampling site at Fudan University, 15m above ground; sampling occurred at approximately one month intervals in all four seasons for 12 hours per day; Samples collected on Whatman 41 filters (Whatman Inc., Maidstone, UK)
YJ Wang et al.	Eastern	Shanghai	2010	2008	July	Summer	72.8	26.8	35	24-hour	1	0	Samples collected at both urban and industrial areas
YJ Wang et al.	Eastern	Shanghai	2010	2008	October	Autumn	78.46	41.08	37	24-hour	1	1	Samples collected at both urban and industrial areas
YJ Wang et al.	Eastern	Shanghai	2010	2008	July	Summer	44.02	18.3	38	24-hour	1	0	Samples collected at both urban and industrial areas
YJ Wang et al.	Eastern	Shanghai	2010	2008	April	Spring	105.15	36.62	37	24-hour	1	1	Samples collected at both urban and industrial areas
YJ Wang et al.	Eastern	Shanghai	2010	2008	January	Winter	84.65	43.49	28	24-hour	1	1	Samples collected at both urban and industrial areas
YJ Wang et al.	Eastern	Shanghai	2010	2008	April	Spring	62.14	21.79	35	24-hour	1	0	Samples collected at both urban and industrial areas
YJ Wang et al.	Eastern	Shanghai	2010	2008	October	Autumn	71.47	43.3	36	24-hour	1	0	Samples collected at both urban and industrial areas
YJ Wang et al.	Eastern	Shanghai	2010	2008	January	Winter	97.68	63.85	34	24-hour	1	1	Samples collected at both urban and industrial areas
YJ Zou et al.	Eastern	Shanghai	2015	2014	3/6-3/27	Spring	72.2	35.3	22	24-hour	1	0	N/A
B Han et al.	Northeastern	Anshan	2010	2004-2005	Jan,Apr,Jul,Oct	N/A	123	39.2	45	Annual	1	1	Two sampling sites: one residential and one industrial; sampling on consecutive days for first half of the month; TH-15S dichotomous sampler (Wuhan Tianhong Intelligence Instrumentation Facility), using Teflon-membrane 37mm diameter filters
B Han et al.	Northeastern	Anshan	2010	2004-2005	Jan,Apr,Jul,Oct	N/A	90	26.6	51	Annual	1	1	Two sampling sites: one residential and one industrial; sampling on consecutive days for first half of the month; TH-15S dichotomous sampler (Wuhan Tianhong Intelligence Instrumentation Facility), using Teflon-membrane 37mm diameter filters
B Han et al.	Northeastern	Fushun	2010	2004-2005	Jan,Apr,Jul,Oct	N/A	66	24.6	53	Annual	1	0	Two sampling sites: one residential and one industrial; sampling on consecutive days for first half of the month; TH-15S dichotomous sampler (Wuhan Tianhong Intelligence Instrumentation Facility), using Teflon-membrane 37mm diameter filters
B Han et al.	Northeastern	Fushun	2010	2004-2005	Jan,Apr,Jul,Oct	N/A	110	41	53	Annual	1	1	Two sampling sites: one residential and one industrial; sampling on consecutive days for first half of the month; TH-15S dichotomous sampler (Wuhan Tianhong Intelligence Instrumentation Facility), using Teflon-membrane 37mm diameter filters
B Han et al.	Northeastern	Jinzhou	2010	2004-2005	Jan,Apr,Jul,Oct	N/A	89	17.5	50	Annual	1	1	Two sampling sites: one residential and one industrial; sampling on consecutive days for first half of the month; TH-15S dichotomous sampler (Wuhan Tianhong Intelligence Instrumentation Facility), using Teflon-membrane 37mm diameter filters
B Han et al.	Northeastern	Jinzhou	2010	2004-2005	Jan,Apr,Jul,Oct	N/A	65	12.8	51	Annual	1	0	Two sampling sites: one residential and one industrial; sampling on consecutive days for first half of the month; TH-15S dichotomous sampler (Wuhan Tianhong Intelligence Instrumentation Facility), using Teflon-membrane 37mm diameter filters
B Han et al.	Northeastern	Shenyang	2010	2004-2005	Jan,Apr,Jul,Oct	N/A	81	23	53	Annual	1	1	Two sampling sites: one residential and one industrial; sampling on consecutive days for first half of the month; TH-15S dichotomous sampler (Wuhan Tianhong Intelligence Instrumentation Facility), using Teflon-membrane 37mm diameter filters
B Han et al.	Northeastern	Shenyang	2010	2004-2005	Jan,Apr,Jul,Oct	N/A	103	29.3	51	Annual	1	1	Two sampling sites: one residential and one industrial; sampling on consecutive days for first half of the month; TH-15S dichotomous sampler (Wuhan Tianhong Intelligence Instrumentation Facility), using Teflon-membrane 37mm diameter filters
GQ Cui et al.	Northeastern	Harbin	2013	2010	Nov-Apr	Winter	97	41	181	24-hour	1	1	Data collected from two densely populated areas of the city
GQ Cui et al.	Northeastern	Harbin	2013	2009	May-Oct	Summer	43	13	184	24-hour	1	0	Data collected from two densely populated areas of the city
GQ Cui et al.	Northeastern	Harbin	2013	2009	Nov-Apr	Winter	90	23	181	24-hour	1	1	Data collected from two densely populated areas of the city
GQ Cui et al.	Northeastern	Harbin	2013	2010	May-Oct	Summer	55	11	184	24-hour	1	0	Data collected from two densely populated areas of the city
GQ Cui et al.	Northeastern	Harbin	2013	2011	May-Oct	Summer	76	41	184	24-hour	1	1	Data collected from two densely populated areas of the city
GQ Cui et al.	Northeastern	Harbin	2013	2010	May-Oct	Summer	60	7	184	24-hour	1	0	Data collected from two densely populated areas of the city
GQ Cui et al.	Northeastern	Harbin	2013	2011	May-Oct	Summer	70	38	184	24-hour	1	0	Data collected from two densely populated areas of the city
GQ Cui et al.	Northeastern	Harbin	2013	2011	Nov-Apr	Winter	116	46	181	24-hour	1	1	Data collected from two densely populated areas of the city
GQ Cui et al.	Northeastern	Harbin	2013	2009	Nov-Apr	Winter	91	19	181	24-hour	1	1	Data collected from two densely populated areas of the city
GQ Cui et al.	Northeastern	Harbin	2013	2011	Nov-Apr	Winter	118	57	181	24-hour	1	1	Data collected from two densely populated areas of the city
GQ Cui et al.	Northeastern	Harbin	2013	2009	May-Oct	Summer	49	18	184	24-hour	1	0	Data collected from two densely populated areas of the city
GQ Cui et al.	Northeastern	Harbin	2013	2010	Nov-Apr	Winter	105	57	181	24-hour	1	1	Data collected from two densely populated areas of the city
MY Ma et al.	Northeastern	Shenyang	2015	2013	Jan-Mar,Jun-Aug	N/A	162.7	46.6	90	24-hour	1	1	One sampling location at center of a major crossing; Mini Vol PM portable sampler (Air Metrics, USA)
QQ Zhou et al.	Northeastern	Hailun	2014	2012	February	Winter	34.3	10.7	28	24-hour	0	0	Data from the National Observation Station of Hailun Agro-ecology System, Heilongjiang, China
QQ Zhou et al.	Northeastern	Hailun	2014	2011	November	Autumn	39	28.9	30	24-hour	1	0	Data from the National Observation Station of Hailun Agro-ecology System, Heilongjiang, China
QQ Zhou et al.	Northeastern	Hailun	2014	2012	April	Spring	31.9	20.5	30	24-hour	0	0	Data from the National Observation Station of Hailun Agro-ecology System, Heilongjiang, China
QQ Zhou et al.	Northeastern	Hailun	2014	2012	March	Spring	27	13.5	31	24-hour	0	0	Data from the National Observation Station of Hailun Agro-ecology System, Heilongjiang, China
QQ Zhou et al.	Northeastern	Hailun	2014	2011	December	Winter	91.9	60.5	31	24-hour	1	1	Data from the National Observation Station of Hailun Agro-ecology System, Heilongjiang, China
QQ Zhou et al.	Northeastern	Hailun	2014	2012	January	Winter	95.9	44.2	31	24-hour	1	1	Data from the National Observation Station of Hailun Agro-ecology System, Heilongjiang, China
RJ Chen et al.	Northeastern	Shenyang	2011	2006-2008	Annual	N/A	94	52	869	Annual	1	1	Data collected using TEOM method from monitoring stations previously existing monitoring stations
Rohde and Muller	Northeastern	Anshan	2015	2014	4/5-8/5	Summer	50.36	N/A	123	24-hour	1	0	Data from the new national Air Reporting System that includes 945 sites in 190 cities; downloaded via third-party sources due to download restrictions and lack of publically available archived observations
Rohde and Muller	Northeastern	Baicheng	2015	2014	4/5-8/5	Summer	37.39	N/A	123	24-hour	1	0	Data from the new national Air Reporting System that includes 945 sites in 190 cities; downloaded via third-party sources due to download restrictions and lack of publically available archived observations
Rohde and Muller	Northeastern	Baishan	2015	2014	4/5-8/5	Summer	37.25	N/A	123	24-hour	1	0	Data from the new national Air Reporting System that includes 945 sites in 190 cities; downloaded via third-party sources due to download restrictions and lack of publically available archived observations
Rohde and Muller	Northeastern	Benxi	2015	2014	4/5-8/5	Summer	41.26	N/A	123	24-hour	1	0	Data from the new national Air Reporting System that includes 945 sites in 190 cities; downloaded via third-party sources due to download restrictions and lack of publically available archived observations
Rohde and Muller	Northeastern	Changchun	2015	2014	4/5-8/5	Summer	39.93	N/A	123	24-hour	1	0	Data from the new national Air Reporting System that includes 945 sites in 190 cities; downloaded via third-party sources due to download restrictions and lack of publically available archived observations
Rohde and Muller	Northeastern	Chaoyang	2015	2014	4/5-8/5	Summer	50.94	N/A	123	24-hour	1	0	Data from the new national Air Reporting System that includes 945 sites in 190 cities; downloaded via third-party sources due to download restrictions and lack of publically available archived observations
Rohde and Muller	Northeastern	Dalian	2015	2014	4/5-8/5	Summer	46.16	N/A	123	24-hour	1	0	Data from the new national Air Reporting System that includes 945 sites in 190 cities; downloaded via third-party sources due to download restrictions and lack of publically available archived observations
Rohde and Muller	Northeastern	Dandong	2015	2014	4/5-8/5	Summer	44.51	N/A	123	24-hour	1	0	Data from the new national Air Reporting System that includes 945 sites in 190 cities; downloaded via third-party sources due to download restrictions and lack of publically available archived observations
Rohde and Muller	Northeastern	Daqing	2015	2014	4/5-8/5	Summer	34.42	N/A	123	24-hour	0	0	Data from the new national Air Reporting System that includes 945 sites in 190 cities; downloaded via third-party sources due to download restrictions and lack of publically available archived observations
Rohde and Muller	Northeastern	Fushun	2015	2014	4/5-8/5	Summer	42.37	N/A	123	24-hour	1	0	Data from the new national Air Reporting System that includes 945 sites in 190 cities; downloaded via third-party sources due to download restrictions and lack of publically available archived observations
Rohde and Muller	Northeastern	Fuxin	2015	2014	4/5-8/5	Summer	47.37	N/A	123	24-hour	1	0	Data from the new national Air Reporting System that includes 945 sites in 190 cities; downloaded via third-party sources due to download restrictions and lack of publically available archived observations
Rohde and Muller	Northeastern	Harbin	2015	2014	4/5-8/5	Summer	38.54	N/A	123	24-hour	1	0	Data from the new national Air Reporting System that includes 945 sites in 190 cities; downloaded via third-party sources due to download restrictions and lack of publically available archived observations
Rohde and Muller	Northeastern	Huludao	2015	2014	4/5-8/5	Summer	51.14	N/A	123	24-hour	1	0	Data from the new national Air Reporting System that includes 945 sites in 190 cities; downloaded via third-party sources due to download restrictions and lack of publically available archived observations
Rohde and Muller	Northeastern	Jilin	2015	2014	4/5-8/5	Summer	37.4	N/A	123	24-hour	1	0	Data from the new national Air Reporting System that includes 945 sites in 190 cities; downloaded via third-party sources due to download restrictions and lack of publically available archived observations
Rohde and Muller	Northeastern	Jinzhou	2015	2014	4/5-8/5	Summer	51.87	N/A	123	24-hour	1	0	Data from the new national Air Reporting System that includes 945 sites in 190 cities; downloaded via third-party sources due to download restrictions and lack of publically available archived observations
Rohde and Muller	Northeastern	Liaoyang	2015	2014	4/5-8/5	Summer	48.37	N/A	123	24-hour	1	0	Data from the new national Air Reporting System that includes 945 sites in 190 cities; downloaded via third-party sources due to download restrictions and lack of publically available archived observations
Rohde and Muller	Northeastern	Liaoyuan	2015	2014	4/5-8/5	Summer	39.18	N/A	123	24-hour	1	0	Data from the new national Air Reporting System that includes 945 sites in 190 cities; downloaded via third-party sources due to download restrictions and lack of publically available archived observations
Rohde and Muller	Northeastern	Mudanjiang	2015	2014	4/5-8/5	Summer	40.28	N/A	123	24-hour	1	0	Data from the new national Air Reporting System that includes 945 sites in 190 cities; downloaded via third-party sources due to download restrictions and lack of publically available archived observations
Rohde and Muller	Northeastern	Panjin	2015	2014	4/5-8/5	Summer	49.34	N/A	123	24-hour	1	0	Data from the new national Air Reporting System that includes 945 sites in 190 cities; downloaded via third-party sources due to download restrictions and lack of publically available archived observations
Rohde and Muller	Northeastern	Qiqihar	2015	2014	4/5-8/5	Summer	29.93	N/A	123	24-hour	0	0	Data from the new national Air Reporting System that includes 945 sites in 190 cities; downloaded via third-party sources due to download restrictions and lack of publically available archived observations
Rohde and Muller	Northeastern	Qitaihe	2015	2014	4/5-8/5	Summer	35.63	N/A	123	24-hour	1	0	Data from the new national Air Reporting System that includes 945 sites in 190 cities; downloaded via third-party sources due to download restrictions and lack of publically available archived observations
Rohde and Muller	Northeastern	Shenyang	2015	2014	4/5-8/5	Summer	49	N/A	123	24-hour	1	0	Data from the new national Air Reporting System that includes 945 sites in 190 cities; downloaded via third-party sources due to download restrictions and lack of publically available archived observations
Rohde and Muller	Northeastern	Siping	2015	2014	4/5-8/5	Summer	40.46	N/A	123	24-hour	1	0	Data from the new national Air Reporting System that includes 945 sites in 190 cities; downloaded via third-party sources due to download restrictions and lack of publically available archived observations
Rohde and Muller	Northeastern	Songyuan	2015	2014	4/5-8/5	Summer	39.17	N/A	123	24-hour	1	0	Data from the new national Air Reporting System that includes 945 sites in 190 cities; downloaded via third-party sources due to download restrictions and lack of publically available archived observations
Rohde and Muller	Northeastern	Suihua	2015	2014	4/5-8/5	Summer	35.51	N/A	123	24-hour	1	0	Data from the new national Air Reporting System that includes 945 sites in 190 cities; downloaded via third-party sources due to download restrictions and lack of publically available archived observations
Rohde and Muller	Northeastern	Tieling / Yingkou	2015	2014	4/5-8/5	Summer	42.42	N/A	123	24-hour	1	0	Data from the new national Air Reporting System that includes 945 sites in 190 cities; downloaded via third-party sources due to download restrictions and lack of publically available archived observations
Rohde and Muller	Northeastern	Tonghua	2015	2014	4/5-8/5	Summer	38.83	N/A	123	24-hour	1	0	Data from the new national Air Reporting System that includes 945 sites in 190 cities; downloaded via third-party sources due to download restrictions and lack of publically available archived observations
Rohde and Muller	Northeastern	Yanbian Korean	2015	2014	4/5-8/5	Summer	37.98	N/A	123	24-hour	1	0	Data from the new national Air Reporting System that includes 945 sites in 190 cities; downloaded via third-party sources due to download restrictions and lack of publically available archived observations
SX Li et al.	Northeastern	Jiamusi	2013	2012	11/22-12/7	Autumn	74.8	N/A	16	24-hour	1	0	One monitoring site 12m above ground in a largely residential neighborhood; 24-hour sampling for the entire study period using GUV-16HGL sampler (Anderson Inc., USA) on Whatman quartz fiber filters
XF Wang et al.	Northeastern	Changchun	2014	2013	1/1-2/3	Winter	119.55	69.33	34	24-hour	1	1	Data from the new national Air Reporting System that includes 945 sites in 190 cities (Available from 2013/1/1 and on)
XF Wang et al.	Northeastern	Harbin	2014	2013	1/1-2/3	Winter	126.23	63.19	34	24-hour	1	1	Data from the new national Air Reporting System that includes 945 sites in 190 cities (Available from 2013/1/1 and on)
XF Wang et al.	Northeastern	Shenyang	2014	2013	1/1-2/3	Winter	121.35	54.26	34	24-hour	1	1	Data from the new national Air Reporting System that includes 945 sites in 190 cities (Available from 2013/1/1 and on)
YJ Ma et al.	Northeastern	Shenyang	2011	2006-2008	Annual	N/A	75	43	876	Annual	1	1	Monitoring system from Shenyang Regional Meterological Center around urban areas of the city
GY Chen et al.	Northern	Tianjin	2015	2013	Jun-Sep	Summer	74	37	122	24-hour	1	0	Single monitoring site located in a rural county of Tianjin; DustTrak II Aerosol 8530
HY Dong et al.	Northern	Tianjin	2013	2006	8/4-12/24	Autumn	165.9	N/A	143	24-hour	1	1	N/A
JX Gu et al.	Northern	Tianjin	2011	2008	1/6-1/24	Winter	144.6	N/A	19	24-hour	1	1	Daily samples for entire study period; 90mm quartz-fiber and 90mm polypropylene-fibers with middle-flow impact samplers (TH 150AII, Wuhan Tianhong, Wuhan, China)
LS Wu et al.	Northern	Langfang	2015	2013	June	Summer	151.78	82.48	30	24-hour	1	1	Sampling in a largely rural area near Beijing; Metone E-BAM Particulate Monitor; Continuous measurement over the entire month
LX Cao et al.	Northern	Taiyuan	2014	2012	1/2-1/3	Winter	54	12	2	24-hour	1	0	One sampling site 20m above ground; 39 samples collected over a 7 day period (filter switched once every four hours); Particulate Monitor TSI 8530 (TSI Inc., USA) and TH-150C (Wuhan Tianhong, Wuhan, China)
LX Cao et al.	Northern	Taiyuan	2014	2011-2012	12/27-1/1	Winter	692	272	5	24-hour	1	1	One sampling site 20m above ground; 39 samples collected over a 7 day period (filter switched once every four hours); Particulate Monitor TSI 8530 (TSI Inc., USA) and TH-150C (Wuhan Tianhong, Wuhan, China)
MG Zhou et al.	Northern	Beijing, Tianjin, Hebei	2015	2013	Annual	N/A	85.81	74.47	365	Annual	1	1	Monitoring stations collected by the China Ministry of Environmental Protection; daily 24-hour samples
Rohde and Muller	Northern	Baoding	2015	2014	4/5-8/5	Summer	86.55	N/A	123	24-hour	1	1	Data from the new national Air Reporting System that includes 945 sites in 190 cities; downloaded via third-party sources due to download restrictions and lack of publically available archived observations
Rohde and Muller	Northern	Baotou	2015	2014	4/5-8/5	Summer	39.33	N/A	123	24-hour	1	0	Data from the new national Air Reporting System that includes 945 sites in 190 cities; downloaded via third-party sources due to download restrictions and lack of publically available archived observations
Rohde and Muller	Northern	Baynnur	2015	2014	4/5-8/5	Summer	39.85	N/A	123	24-hour	1	0	Data from the new national Air Reporting System that includes 945 sites in 190 cities; downloaded via third-party sources due to download restrictions and lack of publically available archived observations
Rohde and Muller	Northern	Cangzhou	2015	2014	4/5-8/5	Summer	83.92	N/A	123	24-hour	1	1	Data from the new national Air Reporting System that includes 945 sites in 190 cities; downloaded via third-party sources due to download restrictions and lack of publically available archived observations
Rohde and Muller	Northern	Changzhi	2015	2014	4/5-8/5	Summer	62.34	N/A	123	24-hour	1	0	Data from the new national Air Reporting System that includes 945 sites in 190 cities; downloaded via third-party sources due to download restrictions and lack of publically available archived observations
Rohde and Muller	Northern	Chengde	2015	2014	4/5-8/5	Summer	50.19	N/A	123	24-hour	1	0	Data from the new national Air Reporting System that includes 945 sites in 190 cities; downloaded via third-party sources due to download restrictions and lack of publically available archived observations
Rohde and Muller	Northern	Chifeng	2015	2014	4/5-8/5	Summer	40.3	N/A	123	24-hour	1	0	Data from the new national Air Reporting System that includes 945 sites in 190 cities; downloaded via third-party sources due to download restrictions and lack of publically available archived observations
Rohde and Muller	Northern	Datong	2015	2014	4/5-8/5	Summer	51.9	N/A	123	24-hour	1	0	Data from the new national Air Reporting System that includes 945 sites in 190 cities; downloaded via third-party sources due to download restrictions and lack of publically available archived observations
Rohde and Muller	Northern	Handan	2015	2014	4/5-8/5	Summer	90.51	N/A	123	24-hour	1	1	Data from the new national Air Reporting System that includes 945 sites in 190 cities; downloaded via third-party sources due to download restrictions and lack of publically available archived observations
Rohde and Muller	Northern	Hengshui	2015	2014	4/5-8/5	Summer	91.06	N/A	123	24-hour	1	1	Data from the new national Air Reporting System that includes 945 sites in 190 cities; downloaded via third-party sources due to download restrictions and lack of publically available archived observations
Rohde and Muller	Northern	Hohhot	2015	2014	4/5-8/5	Summer	36.56	N/A	123	24-hour	1	0	Data from the new national Air Reporting System that includes 945 sites in 190 cities; downloaded via third-party sources due to download restrictions and lack of publically available archived observations
Rohde and Muller	Northern	Jincheng	2015	2014	4/5-8/5	Summer	64.81	N/A	123	24-hour	1	0	Data from the new national Air Reporting System that includes 945 sites in 190 cities; downloaded via third-party sources due to download restrictions and lack of publically available archived observations
Rohde and Muller	Northern	Jinzhong	2015	2014	4/5-8/5	Summer	64.73	N/A	123	24-hour	1	0	Data from the new national Air Reporting System that includes 945 sites in 190 cities; downloaded via third-party sources due to download restrictions and lack of publically available archived observations
Rohde and Muller	Northern	Langfang	2015	2014	4/5-8/5	Summer	84.99	N/A	123	24-hour	1	1	Data from the new national Air Reporting System that includes 945 sites in 190 cities; downloaded via third-party sources due to download restrictions and lack of publically available archived observations
Rohde and Muller	Northern	Linfen	2015	2014	4/5-8/5	Summer	57.44	N/A	123	24-hour	1	0	Data from the new national Air Reporting System that includes 945 sites in 190 cities; downloaded via third-party sources due to download restrictions and lack of publically available archived observations
Rohde and Muller	Northern	Luliang	2015	2014	4/5-8/5	Summer	49.83	N/A	123	24-hour	1	0	Data from the new national Air Reporting System that includes 945 sites in 190 cities; downloaded via third-party sources due to download restrictions and lack of publically available archived observations
Rohde and Muller	Northern	Ordos	2015	2014	4/5-8/5	Summer	38.7	N/A	123	24-hour	1	0	Data from the new national Air Reporting System that includes 945 sites in 190 cities; downloaded via third-party sources due to download restrictions and lack of publically available archived observations
Rohde and Muller	Northern	Qinhuangdao	2015	2014	4/5-8/5	Summer	69.36	N/A	123	24-hour	1	0	Data from the new national Air Reporting System that includes 945 sites in 190 cities; downloaded via third-party sources due to download restrictions and lack of publically available archived observations
Rohde and Muller	Northern	Shijiazhuang	2015	2014	4/5-8/5	Summer	90.4	N/A	123	24-hour	1	1	Data from the new national Air Reporting System that includes 945 sites in 190 cities; downloaded via third-party sources due to download restrictions and lack of publically available archived observations
Rohde and Muller	Northern	Shuozhou	2015	2014	4/5-8/5	Summer	46.63	N/A	123	24-hour	1	0	Data from the new national Air Reporting System that includes 945 sites in 190 cities; downloaded via third-party sources due to download restrictions and lack of publically available archived observations
Rohde and Muller	Northern	Taiyuan	2015	2014	4/5-8/5	Summer	52.64	N/A	123	24-hour	1	0	Data from the new national Air Reporting System that includes 945 sites in 190 cities; downloaded via third-party sources due to download restrictions and lack of publically available archived observations
Rohde and Muller	Northern	Tangshan	2015	2014	4/5-8/5	Summer	82.86	N/A	123	24-hour	1	1	Data from the new national Air Reporting System that includes 945 sites in 190 cities; downloaded via third-party sources due to download restrictions and lack of publically available archived observations
Rohde and Muller	Northern	Tianjin	2015	2014	4/5-8/5	Summer	75.93	N/A	123	24-hour	1	1	Data from the new national Air Reporting System that includes 945 sites in 190 cities; downloaded via third-party sources due to download restrictions and lack of publically available archived observations
Rohde and Muller	Northern	Tongliao	2015	2014	4/5-8/5	Summer	42.3	N/A	123	24-hour	1	0	Data from the new national Air Reporting System that includes 945 sites in 190 cities; downloaded via third-party sources due to download restrictions and lack of publically available archived observations
Rohde and Muller	Northern	Ulaan Chab	2015	2014	4/5-8/5	Summer	37.6	N/A	123	24-hour	1	0	Data from the new national Air Reporting System that includes 945 sites in 190 cities; downloaded via third-party sources due to download restrictions and lack of publically available archived observations
Rohde and Muller	Northern	Wuhai	2015	2014	4/5-8/5	Summer	41.87	N/A	123	24-hour	1	0	Data from the new national Air Reporting System that includes 945 sites in 190 cities; downloaded via third-party sources due to download restrictions and lack of publically available archived observations
Rohde and Muller	Northern	Xingtai	2015	2014	4/5-8/5	Summer	93.9	N/A	123	24-hour	1	1	Data from the new national Air Reporting System that includes 945 sites in 190 cities; downloaded via third-party sources due to download restrictions and lack of publically available archived observations
Rohde and Muller	Northern	Xinzhou	2015	2014	4/5-8/5	Summer	52.16	N/A	123	24-hour	1	0	Data from the new national Air Reporting System that includes 945 sites in 190 cities; downloaded via third-party sources due to download restrictions and lack of publically available archived observations
Rohde and Muller	Northern	Yangquan	2015	2014	4/5-8/5	Summer	64.43	N/A	123	24-hour	1	0	Data from the new national Air Reporting System that includes 945 sites in 190 cities; downloaded via third-party sources due to download restrictions and lack of publically available archived observations
Rohde and Muller	Northern	Yuncheng	2015	2014	4/5-8/5	Summer	56.32	N/A	123	24-hour	1	0	Data from the new national Air Reporting System that includes 945 sites in 190 cities; downloaded via third-party sources due to download restrictions and lack of publically available archived observations
Rohde and Muller	Northern	Zhangjiakou	2015	2014	4/5-8/5	Summer	47.58	N/A	123	24-hour	1	0	Data from the new national Air Reporting System that includes 945 sites in 190 cities; downloaded via third-party sources due to download restrictions and lack of publically available archived observations
S. Bae et al.	Northern	Ala Shan	2009	2007	6/4-6/9	Summer	242.1	134.97	5	24-hour	1	1	24-hour PM2.5 measurements for the entire study period; instrument unspecified
WF Li et al.	Northern	Tianjin	2009	2006-2007	12/28-1/31	Winter	248.2	170.8	12	24-hour	1	1	Three sampling sites: one urban, one industrial, and one coastal; medium-volume PM2.5 samplers (Wuhan Tianhong Intelligence Instrumentation Facility, model TH-150A II, Wuhan, China) on 90mm quartz-fiber filters
WF Li et al.	Northern	Tianjin	2009	2006-2007	12/28-1/31	Winter	206.6	143.4	12	24-hour	1	1	Three sampling sites: one urban, one industrial, and one coastal; medium-volume PM2.5 samplers (Wuhan Tianhong Intelligence Instrumentation Facility, model TH-150A II, Wuhan, China) on 90mm quartz-fiber filters
WF Li et al.	Northern	Tianjin	2009	2006-2007	12/28-1/31	Winter	215.6	193.9	12	24-hour	1	1	Three sampling sites: one urban, one industrial, and one coastal; medium-volume PM2.5 samplers (Wuhan Tianhong Intelligence Instrumentation Facility, model TH-150A II, Wuhan, China) on 90mm quartz-fiber filters
XF Wang et al.	Northern	Hohhot	2014	2013	1/1-2/3	Winter	87.58	39.68	34	24-hour	1	1	Data from the new national Air Reporting System that includes 945 sites in 190 cities (Available from 2013/1/1 and on)
XF Wang et al.	Northern	Shijiazhuang	2014	2013	1/1-2/3	Winter	261.74	106.17	34	24-hour	1	1	Data from the new national Air Reporting System that includes 945 sites in 190 cities (Available from 2013/1/1 and on)
XF Wang et al.	Northern	Taiyuan	2014	2013	1/1-2/3	Winter	94.48	36.35	34	24-hour	1	1	Data from the new national Air Reporting System that includes 945 sites in 190 cities (Available from 2013/1/1 and on)
XF Wang et al.	Northern	Tianjin	2014	2013	1/1-2/3	Winter	111.03	57.41	34	24-hour	1	1	Data from the new national Air Reporting System that includes 945 sites in 190 cities (Available from 2013/1/1 and on)
Y Qiu et al.	Northern	Taiyuan	2012	2010	October	Autumn	137	75	27	24-hour	1	1	One monitoring site at a traffic intersection in the middle of the city
Y Qiu et al.	Northern	Taiyuan	2012	2010	November	Autumn	162	87	30	24-hour	1	1	One monitoring site at a traffic intersection in the middle of the city
Y Sun et al.	Northern	Baoding	2011	2009-2010	Annual	N/A	116	N/A	365	Annual	1	1	Data collection at four urban sites
Y Sun et al.	Northern	Tangshan	2011	2009-2010	Annual	N/A	79	N/A	365	Annual	1	1	Data collection at four urban sites
Y Sun et al.	Northern	Tianjin	2011	2009-2010	Annual	N/A	68	N/A	365	Annual	1	0	Data collection at four urban sites
ZS Wang et al. (2)	Northern	Ordos	2012	2005	September	Autumn	51.81	30.92	30	24-hour	1	0	Data collected in an urban area in the city; Medium-volume samplers (Beijing Geological Instrument-Dickel Co., Ltd.); 12-hour samples at 5 sampling sites
ZX Shen et al.	Northern	Tongliao	2006	2005	3/2-5/31	Spring	126	71	91	24-hour	1	1	N/A
Akefu et al.	Northwestern	Urumqi	2015	2011	Annual	N/A	99.21	117.62	48	Annual	1	1	N/A
J Niu et al.	Northwestern	Jinchang	2013	2009-2010	3/7-4/4	Spring	47.4	38.9	394	Annual	1	0	Two monitoring stations; PM2.5 collected on pre-weighed Teflon membrane filters with cyclone inlets
J Niu et al.	Northwestern	Zhangye	2013	2009-2010	3/7-4/4	Spring	54.5	39.8	394	Annual	1	0	Two monitoring stations; PM2.5 collected on pre-weighed Teflon membrane filters with cyclone inlets
LH Zhang et al.	Northwestern	Xi'an	2014	2013	1/1-2/28	Winter	244	N/A	60	24-hour	1	1	N/A
LH Zhang et al.	Northwestern	Xi'an	2014	2013	3/1-4/26	Spring	139	N/A	57	24-hour	1	1	N/A
Pathak et al.	Northwestern	Lanzhou	2011	2006	6/18-7/17	Summer	65	29	30	24-hour	1	0	4 sampling sites (one in each city); four channel Thermo Andersen chemical speciation monitor (Thermo Electron Corporation, RAAS2.5-400)
PY Leung et al.	Northwestern	Xi'an	2014	2013	Jan-Feb	Winter	232.43	N/A	7	24-hour	1	1	Samples collected on quartz fiber filter using a high-volume sampler, with 7-8 filters per site
Rohde and Muller	Northwestern	Ankang	2015	2014	4/5-8/5	Summer	48.85	N/A	123	24-hour	1	0	Data from the new national Air Reporting System that includes 945 sites in 190 cities; downloaded via third-party sources due to download restrictions and lack of publically available archived observations
Rohde and Muller	Northwestern	Baiyin	2015	2014	4/5-8/5	Summer	47.61	N/A	123	24-hour	1	0	Data from the new national Air Reporting System that includes 945 sites in 190 cities; downloaded via third-party sources due to download restrictions and lack of publically available archived observations
Rohde and Muller	Northwestern	Baoji	2015	2014	4/5-8/5	Summer	46.78	N/A	123	24-hour	1	0	Data from the new national Air Reporting System that includes 945 sites in 190 cities; downloaded via third-party sources due to download restrictions and lack of publically available archived observations
Rohde and Muller	Northwestern	Dingxi	2015	2014	4/5-8/5	Summer	49.24	N/A	123	24-hour	1	0	Data from the new national Air Reporting System that includes 945 sites in 190 cities; downloaded via third-party sources due to download restrictions and lack of publically available archived observations
Rohde and Muller	Northwestern	Gannan Tibetan	2015	2014	4/5-8/5	Summer	51.19	N/A	123	24-hour	1	0	Data from the new national Air Reporting System that includes 945 sites in 190 cities; downloaded via third-party sources due to download restrictions and lack of publically available archived observations
Rohde and Muller	Northwestern	Guyuan	2015	2014	4/5-8/5	Summer	45.65	N/A	123	24-hour	1	0	Data from the new national Air Reporting System that includes 945 sites in 190 cities; downloaded via third-party sources due to download restrictions and lack of publically available archived observations
Rohde and Muller	Northwestern	Haibei Tibetan	2015	2014	4/5-8/5	Summer	45.95	N/A	123	24-hour	1	0	Data from the new national Air Reporting System that includes 945 sites in 190 cities; downloaded via third-party sources due to download restrictions and lack of publically available archived observations
Rohde and Muller	Northwestern	Haidong	2015	2014	4/5-8/5	Summer	53.96	N/A	123	24-hour	1	0	Data from the new national Air Reporting System that includes 945 sites in 190 cities; downloaded via third-party sources due to download restrictions and lack of publically available archived observations
Rohde and Muller	Northwestern	Hainan Tibetan	2015	2014	4/5-8/5	Summer	49.72	N/A	123	24-hour	1	0	Data from the new national Air Reporting System that includes 945 sites in 190 cities; downloaded via third-party sources due to download restrictions and lack of publically available archived observations
Rohde and Muller	Northwestern	Hanzhong	2015	2014	4/5-8/5	Summer	48.42	N/A	123	24-hour	1	0	Data from the new national Air Reporting System that includes 945 sites in 190 cities; downloaded via third-party sources due to download restrictions and lack of publically available archived observations
Rohde and Muller	Northwestern	Huangnan Tibetan	2015	2014	4/5-8/5	Summer	51.75	N/A	123	24-hour	1	0	Data from the new national Air Reporting System that includes 945 sites in 190 cities; downloaded via third-party sources due to download restrictions and lack of publically available archived observations
Rohde and Muller	Northwestern	Jiayuguan	2015	2014	4/5-8/5	Summer	37.89	N/A	123	24-hour	1	0	Data from the new national Air Reporting System that includes 945 sites in 190 cities; downloaded via third-party sources due to download restrictions and lack of publically available archived observations
Rohde and Muller	Northwestern	Jinchang	2015	2014	4/5-8/5	Summer	44.91	N/A	123	24-hour	1	0	Data from the new national Air Reporting System that includes 945 sites in 190 cities; downloaded via third-party sources due to download restrictions and lack of publically available archived observations
Rohde and Muller	Northwestern	Lanzhou	2015	2014	4/5-8/5	Summer	52.74	N/A	123	24-hour	1	0	Data from the new national Air Reporting System that includes 945 sites in 190 cities; downloaded via third-party sources due to download restrictions and lack of publically available archived observations
Rohde and Muller	Northwestern	Linxia Hui	2015	2014	4/5-8/5	Summer	54.17	N/A	123	24-hour	1	0	Data from the new national Air Reporting System that includes 945 sites in 190 cities; downloaded via third-party sources due to download restrictions and lack of publically available archived observations
Rohde and Muller	Northwestern	Longnan	2015	2014	4/5-8/5	Summer	49.11	N/A	123	24-hour	1	0	Data from the new national Air Reporting System that includes 945 sites in 190 cities; downloaded via third-party sources due to download restrictions and lack of publically available archived observations
Rohde and Muller	Northwestern	Pingliang	2015	2014	4/5-8/5	Summer	46.43	N/A	123	24-hour	1	0	Data from the new national Air Reporting System that includes 945 sites in 190 cities; downloaded via third-party sources due to download restrictions and lack of publically available archived observations
Rohde and Muller	Northwestern	Qingyang	2015	2014	4/5-8/5	Summer	43.52	N/A	123	24-hour	1	0	Data from the new national Air Reporting System that includes 945 sites in 190 cities; downloaded via third-party sources due to download restrictions and lack of publically available archived observations
Rohde and Muller	Northwestern	Shangluo	2015	2014	4/5-8/5	Summer	49.82	N/A	123	24-hour	1	0	Data from the new national Air Reporting System that includes 945 sites in 190 cities; downloaded via third-party sources due to download restrictions and lack of publically available archived observations
Rohde and Muller	Northwestern	Shizuishan	2015	2014	4/5-8/5	Summer	43.63	N/A	123	24-hour	1	0	Data from the new national Air Reporting System that includes 945 sites in 190 cities; downloaded via third-party sources due to download restrictions and lack of publically available archived observations
Rohde and Muller	Northwestern	Tianshui	2015	2014	4/5-8/5	Summer	47.63	N/A	123	24-hour	1	0	Data from the new national Air Reporting System that includes 945 sites in 190 cities; downloaded via third-party sources due to download restrictions and lack of publically available archived observations
Rohde and Muller	Northwestern	Tongchuan	2015	2014	4/5-8/5	Summer	45.07	N/A	123	24-hour	1	0	Data from the new national Air Reporting System that includes 945 sites in 190 cities; downloaded via third-party sources due to download restrictions and lack of publically available archived observations
Rohde and Muller	Northwestern	Weinan	2015	2014	4/5-8/5	Summer	49.84	N/A	123	24-hour	1	0	Data from the new national Air Reporting System that includes 945 sites in 190 cities; downloaded via third-party sources due to download restrictions and lack of publically available archived observations
Rohde and Muller	Northwestern	Wuwei	2015	2014	4/5-8/5	Summer	46.2	N/A	123	24-hour	1	0	Data from the new national Air Reporting System that includes 945 sites in 190 cities; downloaded via third-party sources due to download restrictions and lack of publically available archived observations
Rohde and Muller	Northwestern	Wuzhong	2015	2014	4/5-8/5	Summer	42.19	N/A	123	24-hour	1	0	Data from the new national Air Reporting System that includes 945 sites in 190 cities; downloaded via third-party sources due to download restrictions and lack of publically available archived observations
Rohde and Muller	Northwestern	Xi'an	2015	2014	4/5-8/5	Summer	48.19	N/A	123	24-hour	1	0	Data from the new national Air Reporting System that includes 945 sites in 190 cities; downloaded via third-party sources due to download restrictions and lack of publically available archived observations
Rohde and Muller	Northwestern	Xianyang	2015	2014	4/5-8/5	Summer	48.85	N/A	123	24-hour	1	0	Data from the new national Air Reporting System that includes 945 sites in 190 cities; downloaded via third-party sources due to download restrictions and lack of publically available archived observations
Rohde and Muller	Northwestern	Xining	2015	2014	4/5-8/5	Summer	52.36	N/A	123	24-hour	1	0	Data from the new national Air Reporting System that includes 945 sites in 190 cities; downloaded via third-party sources due to download restrictions and lack of publically available archived observations
Rohde and Muller	Northwestern	Yan'an	2015	2014	4/5-8/5	Summer	44.31	N/A	123	24-hour	1	0	Data from the new national Air Reporting System that includes 945 sites in 190 cities; downloaded via third-party sources due to download restrictions and lack of publically available archived observations
Rohde and Muller	Northwestern	Yinchuan	2015	2014	4/5-8/5	Summer	39.3	N/A	123	24-hour	1	0	Data from the new national Air Reporting System that includes 945 sites in 190 cities; downloaded via third-party sources due to download restrictions and lack of publically available archived observations
Rohde and Muller	Northwestern	Yulin	2015	2014	4/5-8/5	Summer	41.95	N/A	123	24-hour	1	0	Data from the new national Air Reporting System that includes 945 sites in 190 cities; downloaded via third-party sources due to download restrictions and lack of publically available archived observations
Rohde and Muller	Northwestern	Zhangye	2015	2014	4/5-8/5	Summer	41.93	N/A	123	24-hour	1	0	Data from the new national Air Reporting System that includes 945 sites in 190 cities; downloaded via third-party sources due to download restrictions and lack of publically available archived observations
Rohde and Muller	Northwestern	Zhongwei	2015	2014	4/5-8/5	Summer	44.37	N/A	123	24-hour	1	0	Data from the new national Air Reporting System that includes 945 sites in 190 cities; downloaded via third-party sources due to download restrictions and lack of publically available archived observations
W Huang et al.	Northwestern	Xi'an	2012	2004-2008	Annual	N/A	176.7	103.8	1827	Annual	1	1	One monitoring site 10 miles from city center, with little industrial activity
XF Wang et al.	Northwestern	Xi'an	2014	2013	1/1-2/3	Winter	154.45	65.13	34	24-hour	1	1	Data from the new national Air Reporting System that includes 945 sites in 190 cities (Available from 2013/1/1 and on)
CX Yang et al.	South Central	Guangzhou	2012	2007-2008	Annual	N/A	70.1	34.6	731	Annual	1	0	Automatic monitoring system at South China Institute of Environmental Sciences; Tapered Element Oscillating Microbalance with PM2.5 cyclone inlet
H Qiu et al.	South Central	Hong Kong	2014	2011-2012	Annual	N/A	30.88	16.79	731	Annual	0	0	14 monitoring stations collected by the Hong Kong Environmental Protection Department
J Tao et al.	South Central	Guangzhou	2010	2008	July	Summer	53.7	23.2	31	24-hour	1	0	N/A
J Wang et al. (1)	South Central	Guangzhou	2014	2010	3/25-4/1	Spring	76.7	35.8	8	24-hour	1	1	Two monitoring stations, both industrial downwind communities; MiniVol TAS PM2.5 sampler (Airmetrics, Eugene, USA)
J Wang et al. (1)	South Central	Guangzhou	2014	2010	10/28-11/6	Autumn	125.7	57.1	10	24-hour	1	1	Two monitoring stations, both industrial downwind communities; MiniVol TAS PM2.5 sampler (Airmetrics, Eugene, USA)
J Wang et al. (2)	South Central	Zhengzhou	2014	2011-2012	Mar-May	Spring	165	62	11	24-hour	1	1	Two sampling sites; TE-6070D PM2.5 samplers (Tisch Environmental) collected on quartz microfiber filters; collected for 23.5 hours per day
J Wang et al. (2)	South Central	Zhengzhou	2014	2011-2012	Dec-Feb	Winter	201	90	16	24-hour	1	1	Two sampling sites; TE-6070D PM2.5 samplers (Tisch Environmental) collected on quartz microfiber filters; collected for 23.5 hours per day
J Wang et al. (2)	South Central	Zhengzhou	2014	2011-2012	Dec-Feb	Winter	314	63	11	24-hour	1	1	Two sampling sites; TE-6070D PM2.5 samplers (Tisch Environmental) collected on quartz microfiber filters; collected for 23.5 hours per day
J Wang et al. (2)	South Central	Zhengzhou	2014	2011-2012	Jun-Aug	Summer	119	40	14	24-hour	1	1	Two sampling sites; TE-6070D PM2.5 samplers (Tisch Environmental) collected on quartz microfiber filters; collected for 23.5 hours per day
J Wang et al. (2)	South Central	Zhengzhou	2014	2011-2012	Jun-Aug	Summer	118	33	12	24-hour	1	1	Two sampling sites; TE-6070D PM2.5 samplers (Tisch Environmental) collected on quartz microfiber filters; collected for 23.5 hours per day
J Wang et al. (2)	South Central	Zhengzhou	2014	2011-2012	Sep-Nov	Autumn	151	17	10	24-hour	1	1	Two sampling sites; TE-6070D PM2.5 samplers (Tisch Environmental) collected on quartz microfiber filters; collected for 23.5 hours per day
J Wang et al. (2)	South Central	Zhengzhou	2014	2011-2012	Mar-May	Spring	131	47	10	24-hour	1	1	Two sampling sites; TE-6070D PM2.5 samplers (Tisch Environmental) collected on quartz microfiber filters; collected for 23.5 hours per day
J Wang et al. (2)	South Central	Zhengzhou	2014	2011-2012	Sep-Nov	Autumn	180	15	10	24-hour	1	1	Two sampling sites; TE-6070D PM2.5 samplers (Tisch Environmental) collected on quartz microfiber filters; collected for 23.5 hours per day
JL Sun et al.	South Central	Shenzhen	2015	2012	October	Autumn	52.7	17.4	31	24-hour	1	0	Samples collected 20m above ground, 1km from nearest busy road and 10km from city center; Samples collected for 24 hours for seven consecutive days per month; High-volume air samplers collected on glass fiber filters
JL Sun et al.	South Central	Shenzhen	2015	2013	August	Summer	37.7	13.4	31	24-hour	1	0	Samples collected 20m above ground, 1km from nearest busy road and 10km from city center; Samples collected for 24 hours for seven consecutive days per month; High-volume air samplers collected on glass fiber filters
JL Sun et al.	South Central	Shenzhen	2015	2013	June	Summer	19.2	7	30	24-hour	0	0	Samples collected 20m above ground, 1km from nearest busy road and 10km from city center; Samples collected for 24 hours for seven consecutive days per month; High-volume air samplers collected on glass fiber filters
JL Sun et al.	South Central	Shenzhen	2015	2013	January	Winter	96.6	17.7	31	24-hour	1	1	Samples collected 20m above ground, 1km from nearest busy road and 10km from city center; Samples collected for 24 hours for seven consecutive days per month; High-volume air samplers collected on glass fiber filters
JL Sun et al.	South Central	Shenzhen	2015	2013	April	Spring	90.1	54.9	30	24-hour	1	1	Samples collected 20m above ground, 1km from nearest busy road and 10km from city center; Samples collected for 24 hours for seven consecutive days per month; High-volume air samplers collected on glass fiber filters
JL Sun et al.	South Central	Shenzhen	2015	2013	May	Spring	39.5	14.9	31	24-hour	1	0	Samples collected 20m above ground, 1km from nearest busy road and 10km from city center; Samples collected for 24 hours for seven consecutive days per month; High-volume air samplers collected on glass fiber filters
JL Sun et al.	South Central	Shenzhen	2015	2012	November	Autumn	53.9	15.3	30	24-hour	1	0	Samples collected 20m above ground, 1km from nearest busy road and 10km from city center; Samples collected for 24 hours for seven consecutive days per month; High-volume air samplers collected on glass fiber filters
JL Sun et al.	South Central	Shenzhen	2015	2013	July	Summer	18.6	7.3	31	24-hour	0	0	Samples collected 20m above ground, 1km from nearest busy road and 10km from city center; Samples collected for 24 hours for seven consecutive days per month; High-volume air samplers collected on glass fiber filters
JL Sun et al.	South Central	Shenzhen	2015	2013	February	Winter	58.7	12.8	28	24-hour	1	0	Samples collected 20m above ground, 1km from nearest busy road and 10km from city center; Samples collected for 24 hours for seven consecutive days per month; High-volume air samplers collected on glass fiber filters
JL Sun et al.	South Central	Shenzhen	2015	2013	March	Spring	63.3	12.8	31	24-hour	1	0	Samples collected 20m above ground, 1km from nearest busy road and 10km from city center; Samples collected for 24 hours for seven consecutive days per month; High-volume air samplers collected on glass fiber filters
JL Sun et al.	South Central	Shenzhen	2015	2012	September	Autumn	64	22.4	30	24-hour	1	0	Samples collected 20m above ground, 1km from nearest busy road and 10km from city center; Samples collected for 24 hours for seven consecutive days per month; High-volume air samplers collected on glass fiber filters
JL Sun et al.	South Central	Shenzhen	2015	2012	December	Winter	57	16.9	31	24-hour	1	0	Samples collected 20m above ground, 1km from nearest busy road and 10km from city center; Samples collected for 24 hours for seven consecutive days per month; High-volume air samplers collected on glass fiber filters
L Ma et al.	South Central	Wuhan	2011	2009-2010	12/24-1/6	Winter	137	46.8	14	24-hour	1	1	Data collected for a two week period outside student dormitories
L Ma et al.	South Central	Wuhan	2011	2009	10/30-11/12	Autumn	104.2	49.4	14	24-hour	1	1	Data collected for a two week period outside student dormitories
LH Zhang et al.	South Central	Wuhan	2014	2013	6/1-8/26	Summer	52	N/A	86	24-hour	1	0	N/A
LH Zhang et al.	South Central	Wuhan	2014	2013	3/1-5/31	Spring	106	N/A	91	24-hour	1	1	N/A
LH Zhang et al.	South Central	Wuhan	2014	2013	1/1-2/28	Winter	198	N/A	59	24-hour	1	1	N/A
P Xie et al.	South Central	Guangzhou	2010	2006	Annual	N/A	60.3	37.7	365	Annual	1	0	16 monitoring stations from the Air Quality Monitoring Network of Guangdong and Hong Kong
P Xie et al.	South Central	Guangzhou	2010	2006	Annual	N/A	46.5	29.9	365	Annual	1	0	16 monitoring stations from the Air Quality Monitoring Network of Guangdong and Hong Kong
P Xie et al.	South Central	Hong Kong	2010	2006	Annual	N/A	40.9	21	365	Annual	1	0	16 monitoring stations from the Air Quality Monitoring Network of Guangdong and Hong Kong
P Xie et al.	South Central	Hong Kong	2010	2006	Annual	N/A	29.7	24.8	365	Annual	0	0	16 monitoring stations from the Air Quality Monitoring Network of Guangdong and Hong Kong
P Xie et al.	South Central	Hong Kong	2010	2006	Annual	N/A	34.1	21.2	365	Annual	0	0	16 monitoring stations from the Air Quality Monitoring Network of Guangdong and Hong Kong
P Xie et al.	South Central	Huizhou	2010	2006	Annual	N/A	34	24.3	365	Annual	0	0	16 monitoring stations from the Air Quality Monitoring Network of Guangdong and Hong Kong
PY Leung et al.	South Central	Guangzhou	2014	2013	Jan-Feb	Winter	68.32	N/A	7	24-hour	1	0	Samples collected on quartz fiber filter using a high-volume sampler, with 7-8 filters per site
PY Leung et al.	South Central	Hong Kong	2014	2013	Jan-Feb	Winter	42.91	N/A	7	24-hour	1	0	Samples collected on quartz fiber filter using a high-volume sampler, with 7-8 filters per site
Rohde and Muller	South Central	Anyang	2015	2014	4/5-8/5	Summer	77.33	N/A	123	24-hour	1	1	Data from the new national Air Reporting System that includes 945 sites in 190 cities; downloaded via third-party sources due to download restrictions and lack of publically available archived observations
Rohde and Muller	South Central	Baise	2015	2014	4/5-8/5	Summer	35.24	N/A	123	24-hour	1	0	Data from the new national Air Reporting System that includes 945 sites in 190 cities; downloaded via third-party sources due to download restrictions and lack of publically available archived observations
Rohde and Muller	South Central	Beihai	2015	2014	4/5-8/5	Summer	18.26	N/A	123	24-hour	0	0	Data from the new national Air Reporting System that includes 945 sites in 190 cities; downloaded via third-party sources due to download restrictions and lack of publically available archived observations
Rohde and Muller	South Central	Changde	2015	2014	4/5-8/5	Summer	54.87	N/A	123	24-hour	1	0	Data from the new national Air Reporting System that includes 945 sites in 190 cities; downloaded via third-party sources due to download restrictions and lack of publically available archived observations
Rohde and Muller	South Central	Changsha	2015	2014	4/5-8/5	Summer	55.58	N/A	123	24-hour	1	0	Data from the new national Air Reporting System that includes 945 sites in 190 cities; downloaded via third-party sources due to download restrictions and lack of publically available archived observations
Rohde and Muller	South Central	Chaozhou	2015	2014	4/5-8/5	Summer	35.26	N/A	123	24-hour	1	0	Data from the new national Air Reporting System that includes 945 sites in 190 cities; downloaded via third-party sources due to download restrictions and lack of publically available archived observations
Rohde and Muller	South Central	Chenzhou	2015	2014	4/5-8/5	Summer	43.6	N/A	123	24-hour	1	0	Data from the new national Air Reporting System that includes 945 sites in 190 cities; downloaded via third-party sources due to download restrictions and lack of publically available archived observations
Rohde and Muller	South Central	Chongzuo	2015	2014	4/5-8/5	Summer	31.09	N/A	123	24-hour	0	0	Data from the new national Air Reporting System that includes 945 sites in 190 cities; downloaded via third-party sources due to download restrictions and lack of publically available archived observations
Rohde and Muller	South Central	Dongguan	2015	2014	4/5-8/5	Summer	29.88	N/A	123	24-hour	0	0	Data from the new national Air Reporting System that includes 945 sites in 190 cities; downloaded via third-party sources due to download restrictions and lack of publically available archived observations
Rohde and Muller	South Central	Enshi Tujia and Miao	2015	2014	4/5-8/5	Summer	49.07	N/A	123	24-hour	1	0	Data from the new national Air Reporting System that includes 945 sites in 190 cities; downloaded via third-party sources due to download restrictions and lack of publically available archived observations
Rohde and Muller	South Central	Ezhou	2015	2014	4/5-8/5	Summer	62.61	N/A	123	24-hour	1	0	Data from the new national Air Reporting System that includes 945 sites in 190 cities; downloaded via third-party sources due to download restrictions and lack of publically available archived observations
Rohde and Muller	South Central	Fangchenggang	2015	2014	4/5-8/5	Summer	25.41	N/A	123	24-hour	0	0	Data from the new national Air Reporting System that includes 945 sites in 190 cities; downloaded via third-party sources due to download restrictions and lack of publically available archived observations
Rohde and Muller	South Central	Foshan	2015	2014	4/5-8/5	Summer	35.89	N/A	123	24-hour	1	0	Data from the new national Air Reporting System that includes 945 sites in 190 cities; downloaded via third-party sources due to download restrictions and lack of publically available archived observations
Rohde and Muller	South Central	Guangzhou	2015	2014	4/5-8/5	Summer	35.21	N/A	123	24-hour	1	0	Data from the new national Air Reporting System that includes 945 sites in 190 cities; downloaded via third-party sources due to download restrictions and lack of publically available archived observations
Rohde and Muller	South Central	Guigang	2015	2014	4/5-8/5	Summer	34.75	N/A	123	24-hour	0	0	Data from the new national Air Reporting System that includes 945 sites in 190 cities; downloaded via third-party sources due to download restrictions and lack of publically available archived observations
Rohde and Muller	South Central	Guilin	2015	2014	4/5-8/5	Summer	46.62	N/A	123	24-hour	1	0	Data from the new national Air Reporting System that includes 945 sites in 190 cities; downloaded via third-party sources due to download restrictions and lack of publically available archived observations
Rohde and Muller	South Central	Haikou	2015	2014	4/5-8/5	Summer	13.16	N/A	123	24-hour	0	0	Data from the new national Air Reporting System that includes 945 sites in 190 cities; downloaded via third-party sources due to download restrictions and lack of publically available archived observations
Rohde and Muller	South Central	Hainan	2015	2014	4/5-8/5	Summer	13.07	N/A	123	24-hour	0	0	Data from the new national Air Reporting System that includes 945 sites in 190 cities; downloaded via third-party sources due to download restrictions and lack of publically available archived observations
Rohde and Muller	South Central	Hebi	2015	2014	4/5-8/5	Summer	74.08	N/A	123	24-hour	1	0	Data from the new national Air Reporting System that includes 945 sites in 190 cities; downloaded via third-party sources due to download restrictions and lack of publically available archived observations
Rohde and Muller	South Central	Hechi	2015	2014	4/5-8/5	Summer	40.43	N/A	123	24-hour	1	0	Data from the new national Air Reporting System that includes 945 sites in 190 cities; downloaded via third-party sources due to download restrictions and lack of publically available archived observations
Rohde and Muller	South Central	Hengyang	2015	2014	4/5-8/5	Summer	49.87	N/A	123	24-hour	1	0	Data from the new national Air Reporting System that includes 945 sites in 190 cities; downloaded via third-party sources due to download restrictions and lack of publically available archived observations
Rohde and Muller	South Central	Heyuan	2015	2014	4/5-8/5	Summer	33.11	N/A	123	24-hour	0	0	Data from the new national Air Reporting System that includes 945 sites in 190 cities; downloaded via third-party sources due to download restrictions and lack of publically available archived observations
Rohde and Muller	South Central	Hezhou	2015	2014	4/5-8/5	Summer	39.97	N/A	123	24-hour	1	0	Data from the new national Air Reporting System that includes 945 sites in 190 cities; downloaded via third-party sources due to download restrictions and lack of publically available archived observations
Rohde and Muller	South Central	Huaihua	2015	2014	4/5-8/5	Summer	50.46	N/A	123	24-hour	1	0	Data from the new national Air Reporting System that includes 945 sites in 190 cities; downloaded via third-party sources due to download restrictions and lack of publically available archived observations
Rohde and Muller	South Central	Huanggang	2015	2014	4/5-8/5	Summer	61.79	N/A	123	24-hour	1	0	Data from the new national Air Reporting System that includes 945 sites in 190 cities; downloaded via third-party sources due to download restrictions and lack of publically available archived observations
Rohde and Muller	South Central	Huangshi	2015	2014	4/5-8/5	Summer	58.29	N/A	123	24-hour	1	0	Data from the new national Air Reporting System that includes 945 sites in 190 cities; downloaded via third-party sources due to download restrictions and lack of publically available archived observations
Rohde and Muller	South Central	Huizhou	2015	2014	4/5-8/5	Summer	28.59	N/A	123	24-hour	0	0	Data from the new national Air Reporting System that includes 945 sites in 190 cities; downloaded via third-party sources due to download restrictions and lack of publically available archived observations
Rohde and Muller	South Central	Jiangmen	2015	2014	4/5-8/5	Summer	24.16	N/A	123	24-hour	0	0	Data from the new national Air Reporting System that includes 945 sites in 190 cities; downloaded via third-party sources due to download restrictions and lack of publically available archived observations
Rohde and Muller	South Central	Jiaozuo	2015	2014	4/5-8/5	Summer	68.74	N/A	123	24-hour	1	0	Data from the new national Air Reporting System that includes 945 sites in 190 cities; downloaded via third-party sources due to download restrictions and lack of publically available archived observations
Rohde and Muller	South Central	Jieyang	2015	2014	4/5-8/5	Summer	33.62	N/A	123	24-hour	0	0	Data from the new national Air Reporting System that includes 945 sites in 190 cities; downloaded via third-party sources due to download restrictions and lack of publically available archived observations
Rohde and Muller	South Central	Jingmen	2015	2014	4/5-8/5	Summer	58.98	N/A	123	24-hour	1	0	Data from the new national Air Reporting System that includes 945 sites in 190 cities; downloaded via third-party sources due to download restrictions and lack of publically available archived observations
Rohde and Muller	South Central	Jingzhou	2015	2014	4/5-8/5	Summer	60.61	N/A	123	24-hour	1	0	Data from the new national Air Reporting System that includes 945 sites in 190 cities; downloaded via third-party sources due to download restrictions and lack of publically available archived observations
Rohde and Muller	South Central	Jiyuan shi	2015	2014	4/5-8/5	Summer	63.01	N/A	123	24-hour	1	0	Data from the new national Air Reporting System that includes 945 sites in 190 cities; downloaded via third-party sources due to download restrictions and lack of publically available archived observations
Rohde and Muller	South Central	Kaifeng	2015	2014	4/5-8/5	Summer	69.51	N/A	123	24-hour	1	0	Data from the new national Air Reporting System that includes 945 sites in 190 cities; downloaded via third-party sources due to download restrictions and lack of publically available archived observations
Rohde and Muller	South Central	Laibin	2015	2014	4/5-8/5	Summer	40.71	N/A	123	24-hour	1	0	Data from the new national Air Reporting System that includes 945 sites in 190 cities; downloaded via third-party sources due to download restrictions and lack of publically available archived observations
Rohde and Muller	South Central	Liuzhou	2015	2014	4/5-8/5	Summer	47.47	N/A	123	24-hour	1	0	Data from the new national Air Reporting System that includes 945 sites in 190 cities; downloaded via third-party sources due to download restrictions and lack of publically available archived observations
Rohde and Muller	South Central	Loudi	2015	2014	4/5-8/5	Summer	53.16	N/A	123	24-hour	1	0	Data from the new national Air Reporting System that includes 945 sites in 190 cities; downloaded via third-party sources due to download restrictions and lack of publically available archived observations
Rohde and Muller	South Central	Luohe	2015	2014	4/5-8/5	Summer	66.62	N/A	123	24-hour	1	0	Data from the new national Air Reporting System that includes 945 sites in 190 cities; downloaded via third-party sources due to download restrictions and lack of publically available archived observations
Rohde and Muller	South Central	Luoyang	2015	2014	4/5-8/5	Summer	58.93	N/A	123	24-hour	1	0	Data from the new national Air Reporting System that includes 945 sites in 190 cities; downloaded via third-party sources due to download restrictions and lack of publically available archived observations
Rohde and Muller	South Central	Maoming	2015	2014	4/5-8/5	Summer	24.36	N/A	123	24-hour	0	0	Data from the new national Air Reporting System that includes 945 sites in 190 cities; downloaded via third-party sources due to download restrictions and lack of publically available archived observations
Rohde and Muller	South Central	Meizhou	2015	2014	4/5-8/5	Summer	33.1	N/A	123	24-hour	0	0	Data from the new national Air Reporting System that includes 945 sites in 190 cities; downloaded via third-party sources due to download restrictions and lack of publically available archived observations
Rohde and Muller	South Central	Nanyang	2015	2014	4/5-8/5	Summer	55.58	N/A	123	24-hour	1	0	Data from the new national Air Reporting System that includes 945 sites in 190 cities; downloaded via third-party sources due to download restrictions and lack of publically available archived observations
Rohde and Muller	South Central	Pingdingshan	2015	2014	4/5-8/5	Summer	63.97	N/A	123	24-hour	1	0	Data from the new national Air Reporting System that includes 945 sites in 190 cities; downloaded via third-party sources due to download restrictions and lack of publically available archived observations
Rohde and Muller	South Central	Puyang	2015	2014	4/5-8/5	Summer	76.79	N/A	123	24-hour	1	1	Data from the new national Air Reporting System that includes 945 sites in 190 cities; downloaded via third-party sources due to download restrictions and lack of publically available archived observations
Rohde and Muller	South Central	Qianjiang	2015	2014	4/5-8/5	Summer	63	N/A	123	24-hour	1	0	Data from the new national Air Reporting System that includes 945 sites in 190 cities; downloaded via third-party sources due to download restrictions and lack of publically available archived observations
Rohde and Muller	South Central	Qingyuan	2015	2014	4/5-8/5	Summer	36.9	N/A	123	24-hour	1	0	Data from the new national Air Reporting System that includes 945 sites in 190 cities; downloaded via third-party sources due to download restrictions and lack of publically available archived observations
Rohde and Muller	South Central	Qinzhou	2015	2014	4/5-8/5	Summer	24.14	N/A	123	24-hour	0	0	Data from the new national Air Reporting System that includes 945 sites in 190 cities; downloaded via third-party sources due to download restrictions and lack of publically available archived observations
Rohde and Muller	South Central	Sanmenxia	2015	2014	4/5-8/5	Summer	56.35	N/A	123	24-hour	1	0	Data from the new national Air Reporting System that includes 945 sites in 190 cities; downloaded via third-party sources due to download restrictions and lack of publically available archived observations
Rohde and Muller	South Central	Sanya	2015	2014	4/5-8/5	Summer	12.53	N/A	123	24-hour	0	0	Data from the new national Air Reporting System that includes 945 sites in 190 cities; downloaded via third-party sources due to download restrictions and lack of publically available archived observations
Rohde and Muller	South Central	Shangqiu	2015	2014	4/5-8/5	Summer	69.79	N/A	123	24-hour	1	0	Data from the new national Air Reporting System that includes 945 sites in 190 cities; downloaded via third-party sources due to download restrictions and lack of publically available archived observations
Rohde and Muller	South Central	Shantou	2015	2014	4/5-8/5	Summer	31.62	N/A	123	24-hour	0	0	Data from the new national Air Reporting System that includes 945 sites in 190 cities; downloaded via third-party sources due to download restrictions and lack of publically available archived observations
Rohde and Muller	South Central	Shanwei	2015	2014	4/5-8/5	Summer	26.91	N/A	123	24-hour	0	0	Data from the new national Air Reporting System that includes 945 sites in 190 cities; downloaded via third-party sources due to download restrictions and lack of publically available archived observations
Rohde and Muller	South Central	Shaoguan	2015	2014	4/5-8/5	Summer	37.19	N/A	123	24-hour	1	0	Data from the new national Air Reporting System that includes 945 sites in 190 cities; downloaded via third-party sources due to download restrictions and lack of publically available archived observations
Rohde and Muller	South Central	Shaoyang	2015	2014	4/5-8/5	Summer	50.06	N/A	123	24-hour	1	0	Data from the new national Air Reporting System that includes 945 sites in 190 cities; downloaded via third-party sources due to download restrictions and lack of publically available archived observations
Rohde and Muller	South Central	Shennongjia	2015	2014	4/5-8/5	Summer	50.02	N/A	123	24-hour	1	0	Data from the new national Air Reporting System that includes 945 sites in 190 cities; downloaded via third-party sources due to download restrictions and lack of publically available archived observations
Rohde and Muller	South Central	Shenzhen	2015	2014	4/5-8/5	Summer	24.02	N/A	123	24-hour	0	0	Data from the new national Air Reporting System that includes 945 sites in 190 cities; downloaded via third-party sources due to download restrictions and lack of publically available archived observations
Rohde and Muller	South Central	Shiyan	2015	2014	4/5-8/5	Summer	47.72	N/A	123	24-hour	1	0	Data from the new national Air Reporting System that includes 945 sites in 190 cities; downloaded via third-party sources due to download restrictions and lack of publically available archived observations
Rohde and Muller	South Central	Suizhou	2015	2014	4/5-8/5	Summer	60.38	N/A	123	24-hour	1	0	Data from the new national Air Reporting System that includes 945 sites in 190 cities; downloaded via third-party sources due to download restrictions and lack of publically available archived observations
Rohde and Muller	South Central	Tianmen	2015	2014	4/5-8/5	Summer	61.06	N/A	123	24-hour	1	0	Data from the new national Air Reporting System that includes 945 sites in 190 cities; downloaded via third-party sources due to download restrictions and lack of publically available archived observations
Rohde and Muller	South Central	Wuhan	2015	2014	4/5-8/5	Summer	64.4	N/A	123	24-hour	1	0	Data from the new national Air Reporting System that includes 945 sites in 190 cities; downloaded via third-party sources due to download restrictions and lack of publically available archived observations
Rohde and Muller	South Central	Wuzhou	2015	2014	4/5-8/5	Summer	34.6	N/A	123	24-hour	0	0	Data from the new national Air Reporting System that includes 945 sites in 190 cities; downloaded via third-party sources due to download restrictions and lack of publically available archived observations
Rohde and Muller	South Central	Xiangfan	2015	2014	4/5-8/5	Summer	49.61	N/A	123	24-hour	1	0	Data from the new national Air Reporting System that includes 945 sites in 190 cities; downloaded via third-party sources due to download restrictions and lack of publically available archived observations
Rohde and Muller	South Central	Xiangtan	2015	2014	4/5-8/5	Summer	55.99	N/A	123	24-hour	1	0	Data from the new national Air Reporting System that includes 945 sites in 190 cities; downloaded via third-party sources due to download restrictions and lack of publically available archived observations
Rohde and Muller	South Central	Xiangxi Tujia and Miao	2015	2014	4/5-8/5	Summer	49.96	N/A	123	24-hour	1	0	Data from the new national Air Reporting System that includes 945 sites in 190 cities; downloaded via third-party sources due to download restrictions and lack of publically available archived observations
Rohde and Muller	South Central	Xianning	2015	2014	4/5-8/5	Summer	52.71	N/A	123	24-hour	1	0	Data from the new national Air Reporting System that includes 945 sites in 190 cities; downloaded via third-party sources due to download restrictions and lack of publically available archived observations
Rohde and Muller	South Central	Xiantao	2015	2014	4/5-8/5	Summer	58.87	N/A	123	24-hour	1	0	Data from the new national Air Reporting System that includes 945 sites in 190 cities; downloaded via third-party sources due to download restrictions and lack of publically available archived observations
Rohde and Muller	South Central	Xiaogan	2015	2014	4/5-8/5	Summer	62.85	N/A	123	24-hour	1	0	Data from the new national Air Reporting System that includes 945 sites in 190 cities; downloaded via third-party sources due to download restrictions and lack of publically available archived observations
Rohde and Muller	South Central	Xinxiang	2015	2014	4/5-8/5	Summer	70.38	N/A	123	24-hour	1	0	Data from the new national Air Reporting System that includes 945 sites in 190 cities; downloaded via third-party sources due to download restrictions and lack of publically available archived observations
Rohde and Muller	South Central	Xinyang	2015	2014	4/5-8/5	Summer	65.52	N/A	123	24-hour	1	0	Data from the new national Air Reporting System that includes 945 sites in 190 cities; downloaded via third-party sources due to download restrictions and lack of publically available archived observations
Rohde and Muller	South Central	Xuchang	2015	2014	4/5-8/5	Summer	67.47	N/A	123	24-hour	1	0	Data from the new national Air Reporting System that includes 945 sites in 190 cities; downloaded via third-party sources due to download restrictions and lack of publically available archived observations
Rohde and Muller	South Central	Yangjiang	2015	2014	4/5-8/5	Summer	22.76	N/A	123	24-hour	0	0	Data from the new national Air Reporting System that includes 945 sites in 190 cities; downloaded via third-party sources due to download restrictions and lack of publically available archived observations
Rohde and Muller	South Central	Yichang	2015	2014	4/5-8/5	Summer	56.55	N/A	123	24-hour	1	0	Data from the new national Air Reporting System that includes 945 sites in 190 cities; downloaded via third-party sources due to download restrictions and lack of publically available archived observations
Rohde and Muller	South Central	Yiyang	2015	2014	4/5-8/5	Summer	55.74	N/A	123	24-hour	1	0	Data from the new national Air Reporting System that includes 945 sites in 190 cities; downloaded via third-party sources due to download restrictions and lack of publically available archived observations
Rohde and Muller	South Central	Yongzhou	2015	2014	4/5-8/5	Summer	45.49	N/A	123	24-hour	1	0	Data from the new national Air Reporting System that includes 945 sites in 190 cities; downloaded via third-party sources due to download restrictions and lack of publically available archived observations
Rohde and Muller	South Central	Yueyang	2015	2014	4/5-8/5	Summer	55.2	N/A	123	24-hour	1	0	Data from the new national Air Reporting System that includes 945 sites in 190 cities; downloaded via third-party sources due to download restrictions and lack of publically available archived observations
Rohde and Muller	South Central	Yulin	2015	2014	4/5-8/5	Summer	27.21	N/A	123	24-hour	0	0	Data from the new national Air Reporting System that includes 945 sites in 190 cities; downloaded via third-party sources due to download restrictions and lack of publically available archived observations
Rohde and Muller	South Central	Yunfu	2015	2014	4/5-8/5	Summer	28.13	N/A	123	24-hour	0	0	Data from the new national Air Reporting System that includes 945 sites in 190 cities; downloaded via third-party sources due to download restrictions and lack of publically available archived observations
Rohde and Muller	South Central	Zhangjiajie	2015	2014	4/5-8/5	Summer	48.07	N/A	123	24-hour	1	0	Data from the new national Air Reporting System that includes 945 sites in 190 cities; downloaded via third-party sources due to download restrictions and lack of publically available archived observations
Rohde and Muller	South Central	Zhanjiang	2015	2014	4/5-8/5	Summer	18.84	N/A	123	24-hour	0	0	Data from the new national Air Reporting System that includes 945 sites in 190 cities; downloaded via third-party sources due to download restrictions and lack of publically available archived observations
Rohde and Muller	South Central	Zhaoqing	2015	2014	4/5-8/5	Summer	36.24	N/A	123	24-hour	1	0	Data from the new national Air Reporting System that includes 945 sites in 190 cities; downloaded via third-party sources due to download restrictions and lack of publically available archived observations
Rohde and Muller	South Central	Zhengzhou	2015	2014	4/5-8/5	Summer	68.25	N/A	123	24-hour	1	0	Data from the new national Air Reporting System that includes 945 sites in 190 cities; downloaded via third-party sources due to download restrictions and lack of publically available archived observations
Rohde and Muller	South Central	Zhongshan	2015	2014	4/5-8/5	Summer	25.53	N/A	123	24-hour	0	0	Data from the new national Air Reporting System that includes 945 sites in 190 cities; downloaded via third-party sources due to download restrictions and lack of publically available archived observations
Rohde and Muller	South Central	Zhoukou	2015	2014	4/5-8/5	Summer	68.16	N/A	123	24-hour	1	0	Data from the new national Air Reporting System that includes 945 sites in 190 cities; downloaded via third-party sources due to download restrictions and lack of publically available archived observations
Rohde and Muller	South Central	Zhuhai	2015	2014	4/5-8/5	Summer	20.25	N/A	123	24-hour	0	0	Data from the new national Air Reporting System that includes 945 sites in 190 cities; downloaded via third-party sources due to download restrictions and lack of publically available archived observations
Rohde and Muller	South Central	Zhumadian	2015	2014	4/5-8/5	Summer	64.75	N/A	123	24-hour	1	0	Data from the new national Air Reporting System that includes 945 sites in 190 cities; downloaded via third-party sources due to download restrictions and lack of publically available archived observations
Rohde and Muller	South Central	Zhuzhou	2015	2014	4/5-8/5	Summer	50.23	N/A	123	24-hour	1	0	Data from the new national Air Reporting System that includes 945 sites in 190 cities; downloaded via third-party sources due to download restrictions and lack of publically available archived observations
W Dai et al.	South Central	Shenzhen	2012	2009-2010	Jul-Aug	Summer	31.5	18.8	93	24-hour	0	0	Data collected from a suburban area
W Dai et al.	South Central	Shenzhen	2012	2009-2010	Nov-Dec	Winter	100.3	28.3	92	24-hour	1	1	Data collected from a suburban area
WS Tam et al.	South Central	Hong Kong	2015	2001-2010	Annual	N/A	53.2	29.4	3652	Annual	1	0	3 monitoring stations from the Hong Kong Environmental Protection Department
XF Wang et al.	South Central	Changsha	2014	2013	1/1-2/3	Winter	89.23	31.21	34	24-hour	1	1	Data from the new national Air Reporting System that includes 945 sites in 190 cities (Available from 2013/1/1 and on)
XF Wang et al.	South Central	Guangzhou	2014	2013	1/1-2/3	Winter	56.19	22.38	34	24-hour	1	0	Data from the new national Air Reporting System that includes 945 sites in 190 cities (Available from 2013/1/1 and on)
XF Wang et al.	South Central	Nanning	2014	2013	1/1-2/3	Winter	75.16	36.05	34	24-hour	1	1	Data from the new national Air Reporting System that includes 945 sites in 190 cities (Available from 2013/1/1 and on)
XF Wang et al.	South Central	Wuhan	2014	2013	1/1-2/3	Winter	108.16	41.78	34	24-hour	1	1	Data from the new national Air Reporting System that includes 945 sites in 190 cities (Available from 2013/1/1 and on)
XF Wang et al.	South Central	Zhengzhou	2014	2013	1/1-2/3	Winter	175.32	78.62000000000001	34	24-hour	1	1	Data from the new national Air Reporting System that includes 945 sites in 190 cities (Available from 2013/1/1 and on)
Yi Zhu et al.	South Central	Changsha	2014	2012	Annual	N/A	59.6	N/A	365	Annual	1	0	N/A
Yi Zhu et al.	South Central	Changsha	2014	2011	Annual	N/A	57.3	N/A	365	Annual	1	0	N/A
Yi Zhu et al.	South Central	Changsha	2014	2012	Annual	N/A	56.5	N/A	365	Annual	1	0	N/A
Rohde and Muller	Southwestern	Anshun	2015	2014	4/5-8/5	Summer	36.84	N/A	123	24-hour	1	0	Data from the new national Air Reporting System that includes 945 sites in 190 cities; downloaded via third-party sources due to download restrictions and lack of publically available archived observations
Rohde and Muller	Southwestern	Bazhong	2015	2014	4/5-8/5	Summer	50.09	N/A	123	24-hour	1	0	Data from the new national Air Reporting System that includes 945 sites in 190 cities; downloaded via third-party sources due to download restrictions and lack of publically available archived observations
Rohde and Muller	Southwestern	Bijie	2015	2014	4/5-8/5	Summer	42.28	N/A	123	24-hour	1	0	Data from the new national Air Reporting System that includes 945 sites in 190 cities; downloaded via third-party sources due to download restrictions and lack of publically available archived observations
Rohde and Muller	Southwestern	Chengdu	2015	2014	4/5-8/5	Summer	52.89	N/A	123	24-hour	1	0	Data from the new national Air Reporting System that includes 945 sites in 190 cities; downloaded via third-party sources due to download restrictions and lack of publically available archived observations
Rohde and Muller	Southwestern	Chongqing	2015	2014	4/5-8/5	Summer	46.6	N/A	123	24-hour	1	0	Data from the new national Air Reporting System that includes 945 sites in 190 cities; downloaded via third-party sources due to download restrictions and lack of publically available archived observations
Rohde and Muller	Southwestern	Chuxiong Yi	2015	2014	4/5-8/5	Summer	34.36	N/A	123	24-hour	0	0	Data from the new national Air Reporting System that includes 945 sites in 190 cities; downloaded via third-party sources due to download restrictions and lack of publically available archived observations
Rohde and Muller	Southwestern	Dali Bai	2015	2014	4/5-8/5	Summer	36.42	N/A	123	24-hour	1	0	Data from the new national Air Reporting System that includes 945 sites in 190 cities; downloaded via third-party sources due to download restrictions and lack of publically available archived observations
Rohde and Muller	Southwestern	Dazhou	2015	2014	4/5-8/5	Summer	49.42	N/A	123	24-hour	1	0	Data from the new national Air Reporting System that includes 945 sites in 190 cities; downloaded via third-party sources due to download restrictions and lack of publically available archived observations
Rohde and Muller	Southwestern	Deyang	2015	2014	4/5-8/5	Summer	53.13	N/A	123	24-hour	1	0	Data from the new national Air Reporting System that includes 945 sites in 190 cities; downloaded via third-party sources due to download restrictions and lack of publically available archived observations
Rohde and Muller	Southwestern	Guang'an	2015	2014	4/5-8/5	Summer	47.82	N/A	123	24-hour	1	0	Data from the new national Air Reporting System that includes 945 sites in 190 cities; downloaded via third-party sources due to download restrictions and lack of publically available archived observations
Rohde and Muller	Southwestern	Guangyuan	2015	2014	4/5-8/5	Summer	50.37	N/A	123	24-hour	1	0	Data from the new national Air Reporting System that includes 945 sites in 190 cities; downloaded via third-party sources due to download restrictions and lack of publically available archived observations
Rohde and Muller	Southwestern	Guiyang	2015	2014	4/5-8/5	Summer	40.07	N/A	123	24-hour	1	0	Data from the new national Air Reporting System that includes 945 sites in 190 cities; downloaded via third-party sources due to download restrictions and lack of publically available archived observations
Rohde and Muller	Southwestern	Honghe Hani and Yi	2015	2014	4/5-8/5	Summer	31.33	N/A	123	24-hour	0	0	Data from the new national Air Reporting System that includes 945 sites in 190 cities; downloaded via third-party sources due to download restrictions and lack of publically available archived observations
Rohde and Muller	Southwestern	Kunming	2015	2014	4/5-8/5	Summer	33.67	N/A	123	24-hour	0	0	Data from the new national Air Reporting System that includes 945 sites in 190 cities; downloaded via third-party sources due to download restrictions and lack of publically available archived observations
Rohde and Muller	Southwestern	Leshan	2015	2014	4/5-8/5	Summer	50.77	N/A	123	24-hour	1	0	Data from the new national Air Reporting System that includes 945 sites in 190 cities; downloaded via third-party sources due to download restrictions and lack of publically available archived observations
Rohde and Muller	Southwestern	Liangshan Yi	2015	2014	4/5-8/5	Summer	43.88	N/A	123	24-hour	1	0	Data from the new national Air Reporting System that includes 945 sites in 190 cities; downloaded via third-party sources due to download restrictions and lack of publically available archived observations
Rohde and Muller	Southwestern	Lijiang	2015	2014	4/5-8/5	Summer	40.26	N/A	123	24-hour	1	0	Data from the new national Air Reporting System that includes 945 sites in 190 cities; downloaded via third-party sources due to download restrictions and lack of publically available archived observations
Rohde and Muller	Southwestern	Liupanshui	2015	2014	4/5-8/5	Summer	38.1	N/A	123	24-hour	1	0	Data from the new national Air Reporting System that includes 945 sites in 190 cities; downloaded via third-party sources due to download restrictions and lack of publically available archived observations
Rohde and Muller	Southwestern	Luzhou	2015	2014	4/5-8/5	Summer	47.64	N/A	123	24-hour	1	0	Data from the new national Air Reporting System that includes 945 sites in 190 cities; downloaded via third-party sources due to download restrictions and lack of publically available archived observations
Rohde and Muller	Southwestern	Meishan	2015	2014	4/5-8/5	Summer	53.51	N/A	123	24-hour	1	0	Data from the new national Air Reporting System that includes 945 sites in 190 cities; downloaded via third-party sources due to download restrictions and lack of publically available archived observations
Rohde and Muller	Southwestern	Mianyang	2015	2014	4/5-8/5	Summer	50.77	N/A	123	24-hour	1	0	Data from the new national Air Reporting System that includes 945 sites in 190 cities; downloaded via third-party sources due to download restrictions and lack of publically available archived observations
Rohde and Muller	Southwestern	Nanchong	2015	2014	4/5-8/5	Summer	53.02	N/A	123	24-hour	1	0	Data from the new national Air Reporting System that includes 945 sites in 190 cities; downloaded via third-party sources due to download restrictions and lack of publically available archived observations
Rohde and Muller	Southwestern	Neijiang	2015	2014	4/5-8/5	Summer	53.5	N/A	123	24-hour	1	0	Data from the new national Air Reporting System that includes 945 sites in 190 cities; downloaded via third-party sources due to download restrictions and lack of publically available archived observations
Rohde and Muller	Southwestern	Neijiang	2015	2014	4/5-8/5	Summer	53.95	N/A	123	24-hour	1	0	Data from the new national Air Reporting System that includes 945 sites in 190 cities; downloaded via third-party sources due to download restrictions and lack of publically available archived observations
Rohde and Muller	Southwestern	Ngawa Tibetan and Qiang	2015	2014	4/5-8/5	Summer	48.7	N/A	123	24-hour	1	0	Data from the new national Air Reporting System that includes 945 sites in 190 cities; downloaded via third-party sources due to download restrictions and lack of publically available archived observations
Rohde and Muller	Southwestern	Panzhihua	2015	2014	4/5-8/5	Summer	40.57	N/A	123	24-hour	1	0	Data from the new national Air Reporting System that includes 945 sites in 190 cities; downloaded via third-party sources due to download restrictions and lack of publically available archived observations
Rohde and Muller	Southwestern	Qiandongnan Miao and Dong	2015	2014	4/5-8/5	Summer	44.77	N/A	123	24-hour	1	0	Data from the new national Air Reporting System that includes 945 sites in 190 cities; downloaded via third-party sources due to download restrictions and lack of publically available archived observations
Rohde and Muller	Southwestern	Qiannan Buyei and Miao	2015	2014	4/5-8/5	Summer	37.66	N/A	123	24-hour	1	0	Data from the new national Air Reporting System that includes 945 sites in 190 cities; downloaded via third-party sources due to download restrictions and lack of publically available archived observations
Rohde and Muller	Southwestern	Qianxinan Buyei and Miao	2015	2014	4/5-8/5	Summer	35.91	N/A	123	24-hour	1	0	Data from the new national Air Reporting System that includes 945 sites in 190 cities; downloaded via third-party sources due to download restrictions and lack of publically available archived observations
Rohde and Muller	Southwestern	Qujing	2015	2014	4/5-8/5	Summer	35.98	N/A	123	24-hour	1	0	Data from the new national Air Reporting System that includes 945 sites in 190 cities; downloaded via third-party sources due to download restrictions and lack of publically available archived observations
Rohde and Muller	Southwestern	Suining	2015	2014	4/5-8/5	Summer	52.6	N/A	123	24-hour	1	0	Data from the new national Air Reporting System that includes 945 sites in 190 cities; downloaded via third-party sources due to download restrictions and lack of publically available archived observations
Rohde and Muller	Southwestern	Tongren	2015	2014	4/5-8/5	Summer	47.28	N/A	123	24-hour	1	0	Data from the new national Air Reporting System that includes 945 sites in 190 cities; downloaded via third-party sources due to download restrictions and lack of publically available archived observations
Rohde and Muller	Southwestern	Wenshan Zhuang and Miao	2015	2014	4/5-8/5	Summer	33.47	N/A	123	24-hour	0	0	Data from the new national Air Reporting System that includes 945 sites in 190 cities; downloaded via third-party sources due to download restrictions and lack of publically available archived observations
Rohde and Muller	Southwestern	Ya'an	2015	2014	4/5-8/5	Summer	48.86	N/A	123	24-hour	1	0	Data from the new national Air Reporting System that includes 945 sites in 190 cities; downloaded via third-party sources due to download restrictions and lack of publically available archived observations
Rohde and Muller	Southwestern	Yibin	2015	2014	4/5-8/5	Summer	50.16	N/A	123	24-hour	1	0	Data from the new national Air Reporting System that includes 945 sites in 190 cities; downloaded via third-party sources due to download restrictions and lack of publically available archived observations
Rohde and Muller	Southwestern	Yuxi	2015	2014	4/5-8/5	Summer	30.72	N/A	123	24-hour	0	0	Data from the new national Air Reporting System that includes 945 sites in 190 cities; downloaded via third-party sources due to download restrictions and lack of publically available archived observations
Rohde and Muller	Southwestern	Zhaotong	2015	2014	4/5-8/5	Summer	44.86	N/A	123	24-hour	1	0	Data from the new national Air Reporting System that includes 945 sites in 190 cities; downloaded via third-party sources due to download restrictions and lack of publically available archived observations
Rohde and Muller	Southwestern	Zigong	2015	2014	4/5-8/5	Summer	54.44	N/A	123	24-hour	1	0	Data from the new national Air Reporting System that includes 945 sites in 190 cities; downloaded via third-party sources due to download restrictions and lack of publically available archived observations
Rohde and Muller	Southwestern	Ziyang	2015	2014	4/5-8/5	Summer	53.29	N/A	123	24-hour	1	0	Data from the new national Air Reporting System that includes 945 sites in 190 cities; downloaded via third-party sources due to download restrictions and lack of publically available archived observations
Rohde and Muller	Southwestern	Zunyi	2015	2014	4/5-8/5	Summer	46.39	N/A	123	24-hour	1	0	Data from the new national Air Reporting System that includes 945 sites in 190 cities; downloaded via third-party sources due to download restrictions and lack of publically available archived observations
S. Li et al.	Southwestern	Guiyang	2014	2013-2014	12/20-2/27	Winter	86	N/A	70	24-hour	1	1	7 monitoring stations from national survelliance sites
S. Li et al.	Southwestern	Guiyang	2014	2013-2014	12/20-2/27	Winter	74	N/A	70	24-hour	1	0	7 monitoring stations from national survelliance sites
S. Li et al.	Southwestern	Guiyang	2014	2013-2014	12/20-2/27	Winter	73	N/A	70	24-hour	1	0	7 monitoring stations from national survelliance sites
S. Li et al.	Southwestern	Guiyang	2014	2013-2014	12/20-2/27	Winter	85	N/A	70	24-hour	1	1	7 monitoring stations from national survelliance sites
S. Li et al.	Southwestern	Guiyang	2014	2013-2014	12/20-2/27	Winter	86	N/A	70	24-hour	1	1	7 monitoring stations from national survelliance sites
S. Li et al.	Southwestern	Guiyang	2014	2013-2014	12/20-2/27	Winter	81	N/A	70	24-hour	1	1	7 monitoring stations from national survelliance sites
S. Li et al.	Southwestern	Guiyang	2014	2013-2014	12/20-2/27	Winter	56	N/A	70	24-hour	1	0	7 monitoring stations from national survelliance sites
X Gao et al.	Southwestern	Tibet	2009	2006-2007	12/1-3/31	Winter	78.33	52.51	34	24-hour	1	1	Mainly indoor air measurements, except yard (this data point); Air Metrics Mini-Vol Portable Air Sampler with Whatman (Whatman plc., Springfield Mill, James Whatman Way, Maidstone, Kent, UK) with GF-A fiberglass filter papers
XF Wang et al.	Southwestern	Chengdu	2014	2013	1/1-2/3	Winter	126	46.39	34	24-hour	1	1	Data from the new national Air Reporting System that includes 945 sites in 190 cities (Available from 2013/1/1 and on)
XF Wang et al.	Southwestern	Guiyang	2014	2013	1/1-2/3	Winter	68.1	28.27	34	24-hour	1	0	Data from the new national Air Reporting System that includes 945 sites in 190 cities (Available from 2013/1/1 and on)
XF Wang et al.	Southwestern	Kunming	2014	2013	1/1-2/3	Winter	61.68	16.95	34	24-hour	1	0	Data from the new national Air Reporting System that includes 945 sites in 190 cities (Available from 2013/1/1 and on)
BF Hwang et al.	Taiwan	Multiple Regions	2015	2007-2009	Annual	N/A	34.52	9.1	792	Annual	0	0	Data from 14 Environmental Protection Agency monitoring stations (Taiwan)
BF Hwang et al.	Taiwan	Multiple Regions	2010	2005-2007	Annual	N/A	33.38	.5	1095	Annual	0	0	Data from 14 Environmental Protection Agency monitoring stations (Taiwan)
C Chang et al.	Taiwan	Taipei	2013	2006-2010	Annual	N/A	29.99	N/A	1826	Annual	0	0	Data from 6 Environmental Protection Agency monitoring stations (Taiwan)
CC Chen et al.	Taiwan	Taipei	2015	2006-2011	Annual	N/A	29.74	N/A	2191	Annual	0	0	Data from 6 Environmental Protection Agency monitoring stations (Taiwan)
CF Wu et al.	Taiwan	Kaohsiung	2014	2011	Mar-Dec	N/A	38.3	13.3	84	24-hour	1	0	Twenty sampling sites, half near major roads, half in urban area away from major roads; two 14-day sampling periods over a 3-month interval; Harvard Impactors (Air Diagnostics and Engineering Inc, Harrison, ME) with Teflon filters
LT Chang et al.	Taiwan	Taichung	2015	2007	Sep-Nov	Autumn	32.5	19.6	36	Annual	0	0	Data from 5 Environmental Protection Agency monitoring stations (Taiwan)
SS Tsai et al.	Taiwan	Taipei	2014	2006-2008	Annual	N/A	30.65	N/A	1096	Annual	0	0	Data from 6 Environmental Protection Agency monitoring stations (Taiwan)
SS Tsai et al.	Taiwan	Taipei	2013	2006-2010	Annual	N/A	29.99	N/A	1826	Annual	0	0	Data from 6 Environmental Protection Agency monitoring stations (Taiwan)
SY Chen et al.	Taiwan	Taipei	2014	2004-2008	May-Oct	Summer	26.4	12.1	857	24-hour	0	0	Data from Sinjhuang Supersite, a monitoring station of the Environmental Protection Agency (Taiwan)
SY Chen et al.	Taiwan	Taipei	2014	2004-2008	Nov-Apr	Winter	32.1	17.3	844	24-hour	0	0	Data from Sinjhuang Supersite, a monitoring station of the Environmental Protection Agency (Taiwan)
YK Lin et al.	Taiwan	Taipei	2013	2003-2007	Annual	N/A	30.1	15.8	1826	Annual	0	0	Data from 13 Environmental Protection Agency monitoring stations (Taiwan)
YL Hsieh et al.	Taiwan	Taipei	2013	2006-2010	Annual	N/A	29.99	N/A	1826	Annual	0	0	Data from 6 Environmental Protection Agency monitoring stations (Taiwan)
